# Supplementary material for: (E)-4-(2,3-Dihydro-1,3-benzothia­zol-2-yl­idene)-3-methyl-1-phenyl-1H-pyrazol-5(4H)-one
Source: Acta Crystallogr Sect E Struct Rep Online. 2010 Apr 17;66(Pt 5):o1096. doi: 10.1107/S1600536810013176 (PMC2979087; doi:10.1107/S1600536810013176)
Supplement: Supplementary file 1 [file e-66-o1096-sup1.cif]

##############################################################################
###                                                                        ###
###        Electronic paper (Acta Crystallographica Section E)             ###
###                                                                        ###
##############################################################################
#                                                                            #
# This CIF contains the data in a paper accepted for publication in Acta     #
# Crystallographica Section E. It conforms to the requirements of Notes      #
# for Authors for Section E, and has been peer reviewed under the auspices   #
# of the IUCr Commission on Journals.                                        #
#                                                                            #
# Full details of the Crystallographic Information File format               #
# are given in the paper "The Crystallographic Information File (CIF):       #
# a New Standard Archive File for Crystallography" by S. R. Hall, F. H.      #
# Allen and I. D. Brown [Acta Cryst. (1991), A47, 655-685].                  #
#                                                                            #
# The current version of the core CIF dictionary is obtainable from          #
# ftp://ftp.iucr.org/pub/cif_core.dic. The current version number is 2.4.    #
#                                                                            #
# Software is freely available for graphical display of the structure(s) in  #
# this CIF.  For information consult the CIF home page http://www.iucr.org/  #
# cif/home.html                                                              #
#                                                                            #
# This file may be used for bona fide research purposes within the           #
# scientific community so long as proper attribution is given to the journal # 
# article from which it was obtained.                                        #
#                                                                            #
##############################################################################
                                             
data_I
_audit_creation_method     SHELXL-97
_chemical_name_systematic
;
(<i>E</i>)-4-(2,3-Dihydro-1,3-benzothiazol-2-ylidene)-3-methyl-1-phenyl-
1<i>H</i>-pyrazol-5(4<i>H</i>)-one
;
_chemical_name_common     ?
_chemical_formula_moiety     'C17 H13 N3 O S'
_chemical_formula_sum     'C17 H13 N3 O S'
_chemical_formula_iupac     'C17 H13 N3 O S'
_chemical_formula_weight     307.36
_chemical_melting_point     ?
_symmetry_cell_setting     monoclinic
_symmetry_space_group_name_H-M     'C 2/c'
_symmetry_space_group_name_hall     '-C 2yc'
loop_
    _symmetry_equiv_pos_as_xyz
    'x, y, z'
    '-x, y, -z+1/2'
    'x+1/2, y+1/2, z'
    '-x+1/2, y+1/2, -z+1/2'
    '-x, -y, -z'
    'x, -y, z-1/2'
    '-x+1/2, -y+1/2, -z'
    'x+1/2, -y+1/2, z-1/2'
_cell_length_a     27.0144(8)
_cell_length_b     7.4021(2)
_cell_length_c     14.0523(4)
_cell_angle_alpha     90.00
_cell_angle_beta     97.4660(10)
_cell_angle_gamma     90.00
_cell_volume     2786.12(14)
_cell_formula_units_Z     8
_cell_measurement_reflns_used     9789
_cell_measurement_theta_min     2.92
_cell_measurement_theta_max     30.61
_cell_measurement_temperature     100(2)
_exptl_crystal_description     prism
_exptl_crystal_colour     red
_exptl_crystal_size_max     0.402
_exptl_crystal_size_mid     0.278
_exptl_crystal_size_min     0.202
_exptl_crystal_density_diffrn     1.466
_exptl_crystal_density_meas     ?
_exptl_crystal_density_method     'not measured'
_exptl_crystal_F_000     1280
_exptl_absorpt_coefficient_mu     0.237
_exptl_absorpt_correction_type     multi-scan
_exptl_absorpt_process_details     '(SADABS; Bruker, 2008)'
_exptl_absorpt_correction_T_min     0.875
_exptl_absorpt_correction_T_max     0.956
_exptl_special_details
;
;
_diffrn_ambient_temperature     100(2)
_diffrn_radiation_type     MoK\a
_diffrn_radiation_wavelength     0.71073
_diffrn_radiation_source     'fine-focus sealed tube'
_diffrn_radiation_monochromator     graphite
_diffrn_measurement_device_type     'Bruker APEXII with a CCD detector'
_diffrn_measurement_method     '\f and \w scans'
_diffrn_detector_area_resol_mean     ?
_diffrn_reflns_number     57380
_diffrn_reflns_av_R_equivalents     0.0406
_diffrn_reflns_av_sigmaI/netI     0.0160
_diffrn_reflns_theta_min     2.85
_diffrn_reflns_theta_max     28.00
_diffrn_reflns_theta_full     28.00
_diffrn_measured_fraction_theta_max     0.999
_diffrn_measured_fraction_theta_full     0.999
_diffrn_reflns_limit_h_min     -35
_diffrn_reflns_limit_h_max     35
_diffrn_reflns_limit_k_min     -9
_diffrn_reflns_limit_k_max     9
_diffrn_reflns_limit_l_min     -18
_diffrn_reflns_limit_l_max     18
_diffrn_standards_number     ?
_diffrn_standards_interval_count     ?
_diffrn_standards_interval_time     ?
_diffrn_standards_decay_%     ?
_refine_special_details
;
Refinement of <i>F</i>^2^ against ALL reflections. The weighted <i>R</i>-factor
wR and goodness of fit <i>S</i> are based on <i>F</i>^2^, conventional
<i>R</i>-factors <i>R</i> are based on <i>F</i>, with <i>F</i> set to zero for
negative <i>F</i>^2^. The threshold expression of <i>F</i>^2^ >
\s(<i>F</i>^2^) is used only for calculating <i>R</i>-factors(gt) etc. and is
not relevant to the choice of reflections for refinement. <i>R</i>-factors
based on <i>F</i>^2^ are statistically about twice as large as those based on
<i>F</i>, and <i>R</i>- factors based on ALL data will be even larger.
;
_reflns_number_total     3359
_reflns_number_gt     2928
_reflns_threshold_expression     I>2\s(I)
_refine_ls_structure_factor_coef     Fsqd
_refine_ls_matrix_type     full
_refine_ls_R_factor_all     0.0373
_refine_ls_R_factor_gt     0.0299
_refine_ls_wR_factor_gt     0.0747
_refine_ls_wR_factor_ref     0.0821
_refine_ls_goodness_of_fit_ref     1.050
_refine_ls_restrained_S_all     1.050
_refine_ls_number_reflns     3359
_refine_ls_number_parameters     203
_refine_ls_number_restraints     0
_refine_ls_hydrogen_treatment     constr
_refine_ls_weighting_scheme     calc
_refine_ls_weighting_details
         'calc w=1/[\s^2^(Fo^2^)+(0.0331P)^2^+3.8168P] where P=(Fo^2^+2Fc^2^)/3'
_atom_sites_solution_hydrogens     difmap
_atom_sites_solution_primary     direct
_atom_sites_solution_secondary     difmap
_refine_ls_shift/su_max     0.001
_refine_ls_shift/su_mean     0.000
_refine_diff_density_max     0.372
_refine_diff_density_min     -0.262
_refine_ls_extinction_method     none
_refine_ls_extinction_coef     ?
loop_
    _atom_type_symbol
    _atom_type_description
    _atom_type_scat_dispersion_real
    _atom_type_scat_dispersion_imag
    _atom_type_scat_source
    'C' 'C' 0.0033 0.0016
                         'International Tables Vol C Tables 4.2.6.8 and 6.1.1.4'
    'H' 'H' 0.0000 0.0000
                         'International Tables Vol C Tables 4.2.6.8 and 6.1.1.4'
    'N' 'N' 0.0061 0.0033
                         'International Tables Vol C Tables 4.2.6.8 and 6.1.1.4'
    'O' 'O' 0.0106 0.0060
                         'International Tables Vol C Tables 4.2.6.8 and 6.1.1.4'
    'S' 'S' 0.1246 0.1234
                         'International Tables Vol C Tables 4.2.6.8 and 6.1.1.4'
_computing_data_collection     'APEX2 (Bruker, 2008)'
_computing_cell_refinement     'SAINT (Bruker, 2007)'
_computing_data_reduction     'SAINT (Bruker, 2008)'
_computing_structure_solution     'SHELXS97 (Sheldrick, 2008)'
_computing_structure_refinement     'SHELXL97 (Sheldrick, 2008)'
_computing_molecular_graphics     'DIAMOND (Brandenburg, 2006)'
_computing_publication_material     'SHELXTL (Sheldrick, 2008)'
loop_
    _atom_site_type_symbol
    _atom_site_label
    _atom_site_fract_x
    _atom_site_fract_y
    _atom_site_fract_z
    _atom_site_U_iso_or_equiv
    _atom_site_adp_type
    _atom_site_calc_flag
    _atom_site_refinement_flags
    _atom_site_occupancy
    _atom_site_disorder_assembly
    _atom_site_disorder_group
    S S1 1.059848(12) 0.17433(4) 1.08323(2) 0.01678(9) Uani d . 1 . .
    C C2 1.02064(5) 0.21310(17) 0.97688(9) 0.0151(2) Uani d . 1 . .
    N N3 1.04276(4) 0.16259(14) 0.90040(7) 0.0160(2) Uani d . 1 . .
    H H3 1.0281 0.1754 0.8411 0.0247(19) Uiso calc R 1 . .
    C C4 1.12040(5) 0.02162(18) 0.85676(10) 0.0198(3) Uani d . 1 . .
    H H4 1.1098 0.0244 0.7896 0.0247(19) Uiso calc R 1 . .
    C C5 1.16636(5) -0.04948(19) 0.89339(11) 0.0235(3) Uani d . 1 . .
    H H5 1.1876 -0.0965 0.8506 0.0247(19) Uiso calc R 1 . .
    C C6 1.18205(5) -0.05341(19) 0.99209(11) 0.0250(3) Uani d . 1 . .
    H H6 1.2138 -0.1025 1.0152 0.0247(19) Uiso calc R 1 . .
    C C7 1.15201(5) 0.01318(19) 1.05696(10) 0.0222(3) Uani d . 1 . .
    H H7 1.1626 0.0104 1.1241 0.0247(19) Uiso calc R 1 . .
    C C8 1.10583(5) 0.08405(17) 1.02029(9) 0.0174(2) Uani d . 1 . .
    C C9 1.09021(5) 0.08893(17) 0.92167(9) 0.0167(2) Uani d . 1 . .
    N N11 0.89806(4) 0.38442(15) 0.90615(7) 0.0151(2) Uani d . 1 . .
    N N12 0.90079(4) 0.40940(15) 1.00569(7) 0.0167(2) Uani d . 1 . .
    C C13 0.94462(5) 0.34924(16) 1.04238(9) 0.0157(2) Uani d . 1 . .
    C C14 0.97279(5) 0.28461(17) 0.96994(8) 0.0150(2) Uani d . 1 . .
    C C15 0.94124(5) 0.30754(16) 0.87995(9) 0.0147(2) Uani d . 1 . .
    O O15 0.94948(3) 0.26778(13) 0.79710(6) 0.01790(19) Uani d . 1 . .
    C C16 0.95996(5) 0.35330(18) 1.14808(9) 0.0194(3) Uani d . 1 . .
    H H16A 0.9322 0.3982 1.1800 0.030(3) Uiso calc R 1 . .
    H H16B 0.9888 0.4333 1.1628 0.030(3) Uiso calc R 1 . .
    H H16C 0.9689 0.2310 1.1710 0.030(3) Uiso calc R 1 . .
    C C21 0.85536(5) 0.45211(17) 0.84799(9) 0.0154(2) Uani d . 1 . .
    C C22 0.81913(5) 0.54324(19) 0.89193(9) 0.0201(3) Uani d . 1 . .
    H H22 0.8227 0.5545 0.9598 0.027(2) Uiso calc R 1 . .
    C C23 0.77785(5) 0.61730(19) 0.83640(10) 0.0219(3) Uani d . 1 . .
    H H23 0.7534 0.6799 0.8666 0.027(2) Uiso calc R 1 . .
    C C24 0.77185(5) 0.60084(19) 0.73731(10) 0.0224(3) Uani d . 1 . .
    H H24 0.7436 0.6522 0.6995 0.027(2) Uiso calc R 1 . .
    C C25 0.80761(5) 0.50843(19) 0.69414(10) 0.0225(3) Uani d . 1 . .
    H H25 0.8035 0.4960 0.6263 0.027(2) Uiso calc R 1 . .
    C C26 0.84937(5) 0.43350(18) 0.74838(9) 0.0186(3) Uani d . 1 . .
    H H26 0.8736 0.3703 0.7179 0.027(2) Uiso calc R 1 . .
loop_
    _atom_site_aniso_label
    _atom_site_aniso_U_11
    _atom_site_aniso_U_22
    _atom_site_aniso_U_33
    _atom_site_aniso_U_12
    _atom_site_aniso_U_13
    _atom_site_aniso_U_23
    S1 0.01820(16) 0.01755(16) 0.01406(15) 0.00014(12) 0.00009(11) 0.00048(11)
    C2 0.0180(6) 0.0128(5) 0.0142(5) -0.0027(4) 0.0010(4) 0.0002(4)
    N3 0.0175(5) 0.0166(5) 0.0138(5) 0.0006(4) 0.0019(4) 0.0002(4)
    C4 0.0221(6) 0.0161(6) 0.0222(6) -0.0004(5) 0.0062(5) 0.0012(5)
    C5 0.0213(7) 0.0184(6) 0.0322(7) 0.0009(5) 0.0090(5) 0.0006(5)
    C6 0.0175(6) 0.0221(7) 0.0348(8) 0.0030(5) 0.0009(5) 0.0030(6)
    C7 0.0211(6) 0.0196(6) 0.0248(7) -0.0003(5) -0.0013(5) 0.0025(5)
    C8 0.0175(6) 0.0142(6) 0.0206(6) -0.0015(5) 0.0026(5) 0.0007(5)
    C9 0.0168(6) 0.0133(6) 0.0200(6) -0.0014(5) 0.0024(5) 0.0019(5)
    N11 0.0169(5) 0.0162(5) 0.0123(5) 0.0007(4) 0.0025(4) -0.0001(4)
    N12 0.0204(5) 0.0177(5) 0.0122(5) 0.0000(4) 0.0026(4) -0.0010(4)
    C13 0.0192(6) 0.0132(6) 0.0150(6) -0.0018(5) 0.0031(5) -0.0006(4)
    C14 0.0177(6) 0.0138(6) 0.0135(5) -0.0016(5) 0.0016(4) -0.0003(4)
    C15 0.0157(6) 0.0129(5) 0.0157(6) -0.0021(4) 0.0024(4) 0.0004(4)
    O15 0.0188(4) 0.0220(5) 0.0132(4) 0.0011(4) 0.0034(3) -0.0014(3)
    C16 0.0227(6) 0.0208(6) 0.0146(6) -0.0001(5) 0.0017(5) -0.0014(5)
    C21 0.0153(6) 0.0131(5) 0.0176(6) -0.0027(5) 0.0015(4) 0.0014(4)
    C22 0.0197(6) 0.0226(7) 0.0182(6) 0.0011(5) 0.0037(5) -0.0001(5)
    C23 0.0175(6) 0.0212(6) 0.0275(7) 0.0011(5) 0.0050(5) 0.0003(5)
    C24 0.0177(6) 0.0209(7) 0.0271(7) -0.0007(5) -0.0021(5) 0.0038(5)
    C25 0.0238(7) 0.0245(7) 0.0183(6) -0.0010(5) -0.0008(5) 0.0009(5)
    C26 0.0195(6) 0.0186(6) 0.0178(6) -0.0004(5) 0.0025(5) -0.0003(5)
_geom_special_details
;
All esds (except the esd in the dihedral angle between two l.s. planes) are
estimated using the full covariance matrix. The cell esds are taken into
account individually in the estimation of esds in distances, angles and
torsion angles; correlations between esds in cell parameters are only used
when they are defined by crystal symmetry. An approximate (isotropic)
treatment of cell esds is used for estimating esds involving l.s. planes.
;
loop_
    _geom_bond_atom_site_label_1
    _geom_bond_atom_site_label_2
    _geom_bond_site_symmetry_2
    _geom_bond_distance
    _geom_bond_publ_flag
    S1 C2 . 1.7397(13) ?
    S1 C8 . 1.7485(13) ?
    C2 N3 . 1.3488(16) ?
    C2 C14 . 1.3883(18) ?
    N3 C9 . 1.3892(16) ?
    N3 H3 . 0.8800 ?
    C4 C5 . 1.3845(19) ?
    C4 C9 . 1.3924(18) ?
    C4 H4 . 0.9500 ?
    C5 C6 . 1.397(2) ?
    C5 H5 . 0.9500 ?
    C6 C7 . 1.387(2) ?
    C6 H6 . 0.9500 ?
    C7 C8 . 1.3892(18) ?
    C7 H7 . 0.9500 ?
    C8 C9 . 1.3956(17) ?
    N11 C15 . 1.3896(16) ?
    N11 N12 . 1.4034(14) ?
    N11 C21 . 1.4158(16) ?
    N12 C13 . 1.3067(16) ?
    C13 C14 . 1.4303(17) ?
    C13 C16 . 1.4896(17) ?
    C14 C15 . 1.4402(16) ?
    C15 O15 . 1.2486(15) ?
    C16 H16A . 0.9800 ?
    C16 H16B . 0.9800 ?
    C16 H16C . 0.9800 ?
    C21 C26 . 1.3949(17) ?
    C21 C22 . 1.3969(18) ?
    C22 C23 . 1.3882(19) ?
    C22 H22 . 0.9500 ?
    C23 C24 . 1.3861(19) ?
    C23 H23 . 0.9500 ?
    C24 C25 . 1.386(2) ?
    C24 H24 . 0.9500 ?
    C25 C26 . 1.3921(18) ?
    C25 H25 . 0.9500 ?
    C26 H26 . 0.9500 ?
loop_
    _geom_angle_atom_site_label_1
    _geom_angle_atom_site_label_2
    _geom_angle_atom_site_label_3
    _geom_angle_site_symmetry_1
    _geom_angle_site_symmetry_3
    _geom_angle
    _geom_angle_publ_flag
    C2 S1 C8 . . 91.25(6) ?
    N3 C2 C14 . . 123.68(11) ?
    N3 C2 S1 . . 110.81(9) ?
    C14 C2 S1 . . 125.50(10) ?
    C2 N3 C9 . . 115.43(10) ?
    C2 N3 H3 . . 122.3 ?
    C9 N3 H3 . . 122.3 ?
    C5 C4 C9 . . 117.76(12) ?
    C5 C4 H4 . . 121.1 ?
    C9 C4 H4 . . 121.1 ?
    C4 C5 C6 . . 121.25(13) ?
    C4 C5 H5 . . 119.4 ?
    C6 C5 H5 . . 119.4 ?
    C7 C6 C5 . . 121.13(13) ?
    C7 C6 H6 . . 119.4 ?
    C5 C6 H6 . . 119.4 ?
    C6 C7 C8 . . 117.66(13) ?
    C6 C7 H7 . . 121.2 ?
    C8 C7 H7 . . 121.2 ?
    C7 C8 C9 . . 121.27(12) ?
    C7 C8 S1 . . 128.27(11) ?
    C9 C8 S1 . . 110.45(10) ?
    N3 C9 C4 . . 127.02(12) ?
    N3 C9 C8 . . 112.04(11) ?
    C4 C9 C8 . . 120.93(12) ?
    C15 N11 N12 . . 112.38(10) ?
    C15 N11 C21 . . 129.86(10) ?
    N12 N11 C21 . . 117.51(10) ?
    C13 N12 N11 . . 106.02(10) ?
    N12 C13 C14 . . 111.83(11) ?
    N12 C13 C16 . . 120.47(11) ?
    C14 C13 C16 . . 127.71(12) ?
    C2 C14 C13 . . 130.85(12) ?
    C2 C14 C15 . . 123.10(11) ?
    C13 C14 C15 . . 106.05(11) ?
    O15 C15 N11 . . 126.94(11) ?
    O15 C15 C14 . . 129.34(12) ?
    N11 C15 C14 . . 103.72(10) ?
    C13 C16 H16A . . 109.5 ?
    C13 C16 H16B . . 109.5 ?
    H16A C16 H16B . . 109.5 ?
    C13 C16 H16C . . 109.5 ?
    H16A C16 H16C . . 109.5 ?
    H16B C16 H16C . . 109.5 ?
    C26 C21 C22 . . 119.65(12) ?
    C26 C21 N11 . . 121.59(11) ?
    C22 C21 N11 . . 118.74(11) ?
    C23 C22 C21 . . 120.00(12) ?
    C23 C22 H22 . . 120.0 ?
    C21 C22 H22 . . 120.0 ?
    C24 C23 C22 . . 120.70(13) ?
    C24 C23 H23 . . 119.7 ?
    C22 C23 H23 . . 119.7 ?
    C23 C24 C25 . . 119.07(12) ?
    C23 C24 H24 . . 120.5 ?
    C25 C24 H24 . . 120.5 ?
    C24 C25 C26 . . 121.21(12) ?
    C24 C25 H25 . . 119.4 ?
    C26 C25 H25 . . 119.4 ?
    C25 C26 C21 . . 119.36(12) ?
    C25 C26 H26 . . 120.3 ?
    C21 C26 H26 . . 120.3 ?
loop_
    _geom_hbond_atom_site_label_D
    _geom_hbond_atom_site_label_H
    _geom_hbond_atom_site_label_A
    _geom_hbond_site_symmetry_A
    _geom_hbond_distance_DH
    _geom_hbond_distance_HA
    _geom_hbond_distance_DA
    _geom_hbond_angle_DHA
    N3 H3 O15 . 0.88 2.24 2.8483(14) 125.9
    N3 H3 O15 2_756 0.88 2.22 2.9161(13) 136.4
data_global
_journal_date_recd_electronic     2010-03-26
_journal_date_accepted     2010-04-09
_journal_name_full     'Acta Crystallographica, Section E'
_journal_year     2010
_journal_volume     66
_journal_issue      5
_journal_page_first     o1096
_journal_page_last     o1096
_journal_paper_category     QO
_journal_coeditor_code     FK2016
_publ_contact_author_name     'Hans Reuter'
_publ_contact_author_address
;
Institute of Chemistry
University of Osnabr\"uck
Barbarastr. 7
D-49069 Osnabr\"uck
;
_publ_contact_author_email     'hreuter@uos.de'
_publ_contact_author_fax     ?
_publ_contact_author_phone     '0541 969 2778'
_publ_section_title
;\
(<i>E</i>)-4-(2,3-Dihydro-1,3-benzothiazol-2-ylidene)-3-methyl-1-phenyl-\
1<i>H</i>-pyrazol-5(4<i>H</i>)-one
;
loop_
    _publ_author_name
    _publ_author_footnote
    _publ_author_address
    'Chakibe, Imane' .
;
Laboratoire de Chimie Organique et \'Etudes Physicochimiques
ENS Rabat,
Morocco
;
    'Zerzouf, Abdelfettah' .
;
Laboratoire de Chimie Organique H\'et\'erocyclique
Universit\'e Mohammed V Rabat, Morocco
;
    'Essassi, El Mokhtar' .
;
Institute of Nanomaterials and Nanotechnology, Avenue Arm\'ees Royals, Rabat,
Morocco
;
    'Reichelt, Martin' .
;
Institute of Chemistry
University of Osnabr\"uck
Barbarastrasse 7
D-49069 Osnabr\"uck
Germany
;
    'Reuter, Hans' .
;
Institute of Chemistry
University of Osnabr\"uck
Barbarastrasse 7
D-49069 Osnabr\"uck
Germany
;
