# Supplementary material for: (E)-4-(2,3-Dihydro-1,3-benzothia­zol-2-yl­idene)-3-methyl-1-phenyl-1H-pyrazol-5(4H)-one
Source: Acta Crystallogr Sect E Struct Rep Online. 2010 Apr 17;66(Pt 5):o1096. doi: 10.1107/S1600536810013176 (PMC2979087; doi:10.1107/S1600536810013176)
Supplement: Supplementary file 2 [file e-66-o1096-Isup2.hkl]

# 
# h,k,l, Fc-squared, Fo-squared, sigma(Fo-squared) and status flag 
# 
data_I
_shelx_title ' AZ002_0m in C2/c' 
_shelx_refln_list_code          4 
_shelx_F_calc_maximum      434.53 
_exptl_crystal_F_000      1280.00 
_reflns_d_resolution_high  0.7570 
 
loop_ 
 _symmetry_equiv_pos_as_xyz 
 'x, y, z' 
 '-x, y, -z+1/2' 
 'x+1/2, y+1/2, z' 
 '-x+1/2, y+1/2, -z+1/2' 
 '-x, -y, -z' 
 'x, -y, z-1/2' 
 '-x+1/2, -y+1/2, -z' 
 'x+1/2, -y+1/2, z-1/2' 
 
_cell_length_a    27.0144 
_cell_length_b     7.4021 
_cell_length_c    14.0523 
_cell_angle_alpha  90.000 
_cell_angle_beta   97.466 
_cell_angle_gamma  90.000 
 
_shelx_F_squared_multiplier     1.000 
 
loop_ 
 _refln_index_h 
 _refln_index_k 
 _refln_index_l 
 _refln_F_squared_calc 
 _refln_F_squared_meas 
 _refln_F_squared_sigma 
 _refln_observed_status 
   4   0   0     7481.99     7288.23     73.27 o 
   6   0   0     2192.90     1983.67     19.48 o 
   8   0   0    39022.57    37567.67    388.70 o 
  10   0   0    19258.58    18805.88    182.40 o 
  12   0   0     6066.26     5997.93     64.55 o 
  14   0   0     7638.83     8523.88     90.84 o 
  16   0   0       79.13      202.91      6.60 o 
  18   0   0    10816.38    10794.58    112.03 o 
  20   0   0     5613.11     5564.61     63.35 o 
  22   0   0      881.95     1005.37     17.61 o 
  24   0   0    13657.25    13192.71    180.92 o 
  26   0   0     2026.42     1926.24     41.86 o 
  28   0   0      678.36      622.06     30.31 o 
  30   0   0      366.21      316.22     23.34 o 
  32   0   0     1562.35     1605.13     51.43 o 
  34   0   0      832.29      952.51     47.29 o 
   1   1   0        0.15       -2.41      1.61 o 
   3   1   0     1044.90     1032.70      7.08 o 
   5   1   0     6603.53     6511.18     42.18 o 
   7   1   0     2822.40     2719.99     18.72 o 
   9   1   0     3203.43     2907.82     21.20 o 
  11   1   0      843.20      938.44      8.62 o 
  13   1   0      138.22      134.73      3.56 o 
  15   1   0       63.51       25.07      3.15 o 
  17   1   0     1427.42     1340.66     12.52 o 
  19   1   0      149.04      144.06      4.76 o 
  21   1   0     3341.52     3267.65     26.96 o 
  23   1   0       35.67       36.25      6.31 o 
  25   1   0      924.69      905.59     17.56 o 
  27   1   0     1203.37     1224.77     22.96 o 
  29   1   0       16.44       -7.97     11.03 o 
  31   1   0       47.06       30.83     12.77 o 
  33   1   0      468.69      536.52     22.68 o 
  35   1   0        4.87       -6.68     16.82 o 
   0   2   0     7751.35     7853.36     73.48 o 
   2   2   0    91260.59    90594.32    585.55 o 
   4   2   0    60399.58    61457.33    400.49 o 
   6   2   0    17986.34    17924.05    115.23 o 
   8   2   0     6418.37     6372.61     42.70 o 
  10   2   0    17452.16    17438.50    113.41 o 
  12   2   0     9525.96    10104.86     69.63 o 
  14   2   0      248.47      215.70      4.19 o 
  16   2   0     1447.08     1511.57     12.89 o 
  18   2   0     1353.45     1199.63     11.84 o 
  20   2   0        9.31       15.20      4.45 o 
  22   2   0      522.26      479.20      9.66 o 
  24   2   0        1.90       -5.46      7.72 o 
  26   2   0     3561.30     3395.99     49.67 o 
  28   2   0     1143.72     1086.16     24.79 o 
  30   2   0      134.77      132.41     13.47 o 
  32   2   0        0.18      -11.56     13.91 o 
  34   2   0      107.12       93.11     22.42 o 
   1   3   0       31.94       87.95      2.54 o 
   3   3   0     1772.32     1588.25     12.16 o 
   5   3   0     1655.50     1710.55     12.83 o 
   7   3   0     1455.51     1331.93     10.69 o 
   9   3   0     3689.83     3398.14     24.20 o 
  11   3   0      226.33      247.22      4.17 o 
  13   3   0        2.00       -2.69      2.97 o 
  15   3   0     5142.66     4969.54     35.52 o 
  17   3   0       43.94       28.13      3.95 o 
  19   3   0      171.19      199.94      5.86 o 
  21   3   0      393.76      346.60     10.09 o 
  23   3   0      934.51      971.29     20.25 o 
  25   3   0      810.62      856.52     20.74 o 
  27   3   0      174.83      195.36     12.83 o 
  29   3   0       29.28       26.41     11.07 o 
  31   3   0        0.23       -0.47     13.87 o 
  33   3   0      108.72       91.20     19.39 o 
   0   4   0     1393.95     1296.03     14.97 o 
   2   4   0      580.78      567.36      6.30 o 
   4   4   0       86.77       86.56      3.01 o 
   6   4   0    18913.62    19770.59    134.84 o 
   8   4   0       11.15       17.52      2.94 o 
  10   4   0      421.65      518.64      6.79 o 
  12   4   0        8.24        7.90      3.36 o 
  14   4   0        4.79        4.67      3.61 o 
  16   4   0     1440.71     1435.24     14.14 o 
  18   4   0     2738.68     2664.23     28.29 o 
  20   4   0      421.33      392.49     12.38 o 
  22   4   0     1211.16     1139.87     22.17 o 
  24   4   0      159.98      178.48     12.94 o 
  26   4   0      334.63      366.13     15.96 o 
  28   4   0      188.76      188.96     14.10 o 
  30   4   0     1169.24     1207.63     36.30 o 
  32   4   0       29.48       21.22     17.96 o 
   1   5   0     2452.44     2320.33     19.14 o 
   3   5   0      142.86      165.99      4.39 o 
   5   5   0      481.19      404.35      6.15 o 
   7   5   0        0.42       -0.47      3.37 o 
   9   5   0      372.65      442.27      6.79 o 
  11   5   0     2221.32     2267.90     19.27 o 
  13   5   0     1720.77     1709.85     16.75 o 
  15   5   0      169.21      183.17      7.40 o 
  17   5   0      499.88      474.66     12.65 o 
  19   5   0      847.27      844.84     19.89 o 
  21   5   0      174.16      184.99     13.19 o 
  23   5   0      428.11      461.61     16.12 o 
  25   5   0      681.40      662.45     20.69 o 
  27   5   0       11.75        4.10     12.15 o 
  29   5   0       54.90       73.34     16.38 o 
   0   6   0      455.98      404.49     10.78 o 
   2   6   0     2120.12     2206.99     21.11 o 
   4   6   0      952.34     1003.46     12.79 o 
   6   6   0        1.88       -6.92      4.61 o 
   8   6   0     5458.88     5664.78     54.39 o 
  10   6   0     6788.61     6862.75     75.70 o 
  12   6   0     2400.88     2459.08     33.86 o 
  14   6   0      794.17      781.04     18.11 o 
  16   6   0     6446.30     6391.03     86.79 o 
  18   6   0      551.43      518.47     15.35 o 
  20   6   0      123.92       97.00     12.23 o 
  22   6   0      737.90      723.16     23.70 o 
  24   6   0        1.27       -1.50     11.98 o 
  26   6   0        3.08       12.31     14.90 o 
   1   7   0      118.86      120.97      8.62 o 
   3   7   0        0.05        4.93      7.08 o 
   5   7   0      154.49      168.34      9.38 o 
   7   7   0      415.92      406.82     13.17 o 
   9   7   0      630.35      631.21     17.62 o 
  11   7   0     1998.28     1905.22     33.16 o 
  13   7   0      388.06      370.95     14.67 o 
  15   7   0      143.58      131.25     12.41 o 
  17   7   0       32.36       14.12     10.87 o 
  19   7   0      143.88      159.24     22.75 o 
  21   7   0       28.13       19.58     17.11 o 
  23   7   0      104.18      163.67     17.15 o 
   0   8   0     1399.48     1310.97     75.20 o 
   2   8   0      676.75      645.30     23.46 o 
   4   8   0      153.17      135.99     19.77 o 
   6   8   0       50.64       29.87     11.21 o 
   8   8   0     1313.26     1278.45     30.54 o 
  10   8   0     1324.57     1329.36     31.51 o 
  12   8   0      286.39      342.55     16.97 o 
  14   8   0      107.56      134.88     15.85 o 
  16   8   0      673.16      660.05     27.45 o 
  18   8   0      116.47      100.35     19.94 o 
  20   8   0       14.03      -22.50     17.83 o 
   1   9   0     1081.60     1087.75     34.18 o 
   3   9   0      190.60      159.25     16.18 o 
   5   9   0       22.29      -19.04     12.69 o 
   7   9   0     3095.55     2957.14     63.97 o 
   9   9   0      196.94      243.76     24.03 o 
  11   9   0       77.65       76.63     16.53 o 
  13   9   0      303.66      307.73     21.45 o 
 -35   1   1        3.39      -24.19     16.13 o 
 -33   1   1       24.21       33.07     14.81 o 
 -31   1   1     1622.75     1665.14     34.61 o 
 -29   1   1      131.17      122.89     11.62 o 
 -27   1   1       41.08       36.72      9.03 o 
 -25   1   1      267.06      236.92      9.84 o 
 -23   1   1      197.91      180.76      7.36 o 
 -21   1   1     2211.15     2078.84     18.26 o 
 -19   1   1     3041.06     2870.68     22.82 o 
 -17   1   1       20.26       12.96      3.44 o 
 -15   1   1        7.68        3.43      2.82 o 
 -13   1   1     5195.28     4954.75     35.90 o 
 -11   1   1     1053.55     1048.33      9.02 o 
  -9   1   1      818.13      948.68      8.01 o 
  -7   1   1     2454.48     2127.25     15.04 o 
  -5   1   1      596.14      677.32      5.16 o 
  -3   1   1      723.59      706.05      5.28 o 
  -1   1   1     2596.96     2687.25     21.92 o 
   1   1   1     3400.29     3658.37     24.45 o 
   3   1   1      851.24      956.70      6.58 o 
   5   1   1     9168.87     8521.90     56.15 o 
   7   1   1     2276.02     2375.61     17.13 o 
   9   1   1      551.04      466.50      5.61 o 
  11   1   1      408.89      377.65      5.09 o 
  13   1   1        7.62       16.68      2.82 o 
  15   1   1      123.77      161.01      4.05 o 
  17   1   1     2983.10     2973.67     23.38 o 
  19   1   1      364.10      340.96      6.02 o 
  21   1   1       79.22       76.19      4.96 o 
  23   1   1        6.53        5.19      6.81 o 
  25   1   1      129.16      166.20      9.84 o 
  27   1   1       67.96       46.42     12.12 o 
  29   1   1        4.22       -2.82     11.79 o 
  31   1   1      118.40      113.62     14.41 o 
  33   1   1        7.34       11.11     14.73 o 
 -34   2   1      375.09      361.35     22.12 o 
 -32   2   1      127.03      117.48     14.76 o 
 -30   2   1      942.27      947.78     25.11 o 
 -28   2   1     1969.35     1980.79     32.94 o 
 -26   2   1      526.88      516.22     13.49 o 
 -24   2   1     2982.99     2794.36     36.55 o 
 -22   2   1    16069.34    15374.58    142.48 o 
 -20   2   1      180.94      236.20      6.05 o 
 -18   2   1     4548.30     4597.85     35.53 o 
 -16   2   1     6384.17     6459.26     48.39 o 
 -14   2   1     4285.13     4060.13     29.95 o 
 -12   2   1     1345.60     1192.18     10.30 o 
 -10   2   1     2498.56     2785.21     20.68 o 
  -8   2   1      180.53      153.58      3.05 o 
  -6   2   1       25.78       11.79      2.18 o 
  -4   2   1   188816.31   185839.67   1209.63 o 
  -2   2   1    27161.01    27392.61    179.48 o 
   0   2   1      281.39      270.70      3.33 o 
   2   2   1    66119.73    66862.62    422.05 o 
   4   2   1    32430.19    32938.22    210.89 o 
   6   2   1     5897.22     5873.01     40.69 o 
   8   2   1     1328.12     1303.66     10.51 o 
  10   2   1      255.37      205.33      3.72 o 
  12   2   1      333.63      525.04      6.22 o 
  14   2   1        7.27        9.11      2.87 o 
  16   2   1       45.83       57.09      3.71 o 
  18   2   1     1713.02     1967.84     16.75 o 
  20   2   1     6203.08     5619.97     45.71 o 
  22   2   1     1164.55     1111.69     16.92 o 
  24   2   1      164.04      148.71     10.32 o 
  26   2   1     2073.31     2134.22     35.87 o 
  28   2   1     1807.65     1824.11     38.29 o 
  30   2   1      371.91      377.89     18.12 o 
  32   2   1        8.41      -10.21     14.33 o 
  34   2   1      442.42      439.65     26.50 o 
 -33   3   1      194.02      208.83     17.99 o 
 -31   3   1      485.33      493.52     18.51 o 
 -29   3   1      461.48      441.22     16.16 o 
 -27   3   1      394.40      408.08     14.79 o 
 -25   3   1        7.69      -12.63      8.88 o 
 -23   3   1     1822.88     1788.28     26.25 o 
 -21   3   1      163.47      149.66      7.39 o 
 -19   3   1        0.16       -6.48      4.32 o 
 -17   3   1     2998.26     2948.74     24.42 o 
 -15   3   1      381.56      362.08      5.78 o 
 -13   3   1       50.99       28.09      3.21 o 
 -11   3   1     1629.26     1859.21     15.07 o 
  -9   3   1     1214.44     1187.95     10.13 o 
  -7   3   1     4670.70     4799.91     33.57 o 
  -5   3   1     3983.75     4164.25     28.28 o 
  -3   3   1     1493.28     1478.96     11.10 o 
  -1   3   1     2104.83     2116.15     14.88 o 
   1   3   1       22.14       39.14      2.28 o 
   3   3   1      893.73     1055.69      9.03 o 
   5   3   1    11607.51    12450.32     84.89 o 
   7   3   1     7556.74     7942.15     53.07 o 
   9   3   1      222.03      252.38      4.22 o 
  11   3   1      643.28      608.34      7.12 o 
  13   3   1     1055.47     1035.59     10.23 o 
  15   3   1      424.71      414.92      6.29 o 
  17   3   1     2443.28     2325.98     19.20 o 
  19   3   1        7.61       10.29      5.10 o 
  21   3   1      630.01      598.94     13.21 o 
  23   3   1       17.53       29.29      9.39 o 
  25   3   1      105.86       88.18     13.34 o 
  27   3   1      110.78       98.89     13.99 o 
  29   3   1       67.37       69.19     14.08 o 
  31   3   1       35.00       12.75     17.15 o 
  33   3   1      810.91      816.32     33.50 o 
 -32   4   1     2580.22     2809.03     57.04 o 
 -30   4   1     1316.76     1265.31     30.69 o 
 -28   4   1        8.54        0.10     10.86 o 
 -26   4   1      329.70      336.76     15.11 o 
 -24   4   1     1943.49     1899.52     31.91 o 
 -22   4   1        9.76        0.59      8.42 o 
 -20   4   1     3057.35     2825.67     36.35 o 
 -18   4   1      430.31      372.50      8.59 o 
 -16   4   1     8169.09     8233.70     63.29 o 
 -14   4   1     5182.04     5130.00     39.46 o 
 -12   4   1     1019.73      957.35      9.83 o 
 -10   4   1     3720.34     3816.02     27.37 o 
  -8   4   1    25141.92    26429.17    168.49 o 
  -6   4   1    57163.85    60014.11    391.86 o 
  -4   4   1      365.30      312.76      4.40 o 
  -2   4   1      222.48      221.62      3.74 o 
   0   4   1      657.69      634.31      6.65 o 
   2   4   1     4906.90     4818.43     32.83 o 
   4   4   1     6459.92     6748.86     47.85 o 
   6   4   1    10223.15    10772.82     76.89 o 
   8   4   1     3149.87     3575.71     27.23 o 
  10   4   1      723.20      606.75      7.70 o 
  12   4   1     3758.05     3843.46     28.45 o 
  14   4   1     3219.59     3196.24     24.74 o 
  16   4   1      684.85      617.42      9.39 o 
  18   4   1     9371.93     9121.10     87.57 o 
  20   4   1      220.04      203.88     10.36 o 
  22   4   1      120.47       87.70     10.18 o 
  24   4   1        0.70      -14.28      9.52 o 
  26   4   1     1367.60     1361.82     32.28 o 
  28   4   1     2535.73     2512.72     61.19 o 
  30   4   1      731.91      756.48     30.92 o 
 -29   5   1       39.78       51.85     13.79 o 
 -27   5   1      164.88      193.49     13.85 o 
 -25   5   1      183.93      189.53     13.02 o 
 -23   5   1      400.27      423.63     14.73 o 
 -21   5   1      136.38      120.92     10.88 o 
 -19   5   1      172.01      167.63     10.27 o 
 -17   5   1        0.12        0.96      7.15 o 
 -15   5   1     1046.88     1008.32     14.81 o 
 -13   5   1     1634.50     1565.04     16.44 o 
 -11   5   1      825.10      837.53     10.26 o 
  -9   5   1      677.18      686.32      8.69 o 
  -7   5   1     3223.31     3180.09     24.78 o 
  -5   5   1     2083.02     1997.44     16.51 o 
  -3   5   1       60.14       85.25      3.72 o 
  -1   5   1      858.73      909.10      9.41 o 
   1   5   1     4297.44     4466.81     32.54 o 
   3   5   1      568.59      511.76      7.09 o 
   5   5   1        9.93       -2.10      3.19 o 
   7   5   1     1061.35     1120.10     12.10 o 
   9   5   1      380.41      370.68      6.54 o 
  11   5   1     9357.35     9416.19     72.09 o 
  13   5   1      190.08      185.31      6.13 o 
  15   5   1      254.95      261.67      8.74 o 
  17   5   1        4.58        3.91      7.64 o 
  19   5   1     1122.11     1173.04     23.38 o 
  21   5   1      277.22      289.28     13.30 o 
  23   5   1        4.12      -10.31     11.40 o 
  25   5   1      155.02      167.24     16.58 o 
  27   5   1      155.89      193.85     19.63 o 
  29   5   1      773.08      739.89     30.93 o 
 -28   6   1        1.48       -4.80     14.14 o 
 -26   6   1       60.56       32.82     15.03 o 
 -24   6   1       34.25       26.51     11.85 o 
 -22   6   1       11.15        1.40     12.55 o 
 -20   6   1       75.43       68.79     10.38 o 
 -18   6   1      107.16      115.53      9.91 o 
 -16   6   1     3558.67     3340.58     47.23 o 
 -14   6   1     1041.26     1059.69     21.68 o 
 -12   6   1      595.86      584.14     14.08 o 
 -10   6   1    11560.77    11723.69    116.65 o 
  -8   6   1     2068.26     2198.25     23.72 o 
  -6   6   1      404.01      434.36      8.34 o 
  -4   6   1      141.16      175.30      5.55 o 
  -2   6   1      150.67      140.36      5.16 o 
   0   6   1     2876.73     2971.94     25.73 o 
   2   6   1        9.47       -0.94      4.21 o 
   4   6   1     2091.14     2140.26     22.49 o 
   6   6   1      193.99      203.20      6.93 o 
   8   6   1       26.60       31.04      5.72 o 
  10   6   1      274.38      279.51      8.63 o 
  12   6   1     1897.03     1909.41     27.12 o 
  14   6   1      864.84      860.14     18.07 o 
  16   6   1      303.30      324.69     14.90 o 
  18   6   1      880.87      842.70     21.77 o 
  20   6   1     1176.00     1164.42     28.96 o 
  22   6   1      341.05      306.91     20.10 o 
  24   6   1      735.58      728.33     27.32 o 
  26   6   1       43.09       34.24     17.08 o 
 -23   7   1      322.30      378.19     21.77 o 
 -21   7   1      404.47      432.53     22.57 o 
 -19   7   1       24.26      -11.45     12.55 o 
 -17   7   1      375.96      395.11     17.02 o 
 -15   7   1     1287.85     1278.74     28.72 o 
 -13   7   1       42.26       39.98      9.83 o 
 -11   7   1     1284.04     1294.96     23.74 o 
  -9   7   1     1541.46     1537.79     26.25 o 
  -7   7   1      585.40      585.74     15.26 o 
  -5   7   1     1821.06     1813.04     27.01 o 
  -3   7   1     1000.07      977.85     18.18 o 
  -1   7   1       57.08       51.87      7.72 o 
   1   7   1      953.78      938.05     17.92 o 
   3   7   1     3069.14     2967.43     42.05 o 
   5   7   1      610.51      598.98     14.10 o 
   7   7   1       99.91       98.67      8.45 o 
   9   7   1     1683.87     1724.62     28.06 o 
  11   7   1      361.84      359.49     14.55 o 
  13   7   1     1204.72     1123.39     27.03 o 
  15   7   1      325.15      298.56     16.25 o 
  17   7   1       66.77       50.97     15.20 o 
  19   7   1      652.76      637.13     23.34 o 
  21   7   1     1031.56     1034.60     38.47 o 
  23   7   1       42.52       14.72     16.62 o 
 -20   8   1      484.69      509.43     27.57 o 
 -18   8   1        2.86      -11.65     13.50 o 
 -16   8   1       29.19      -17.67     13.29 o 
 -14   8   1     7086.07     6494.73    122.75 o 
 -12   8   1     9144.80     8779.90    151.60 o 
 -10   8   1       25.01       26.97     10.81 o 
  -8   8   1      264.37      259.80     13.46 o 
  -6   8   1      719.33      710.50     19.95 o 
  -4   8   1      138.87      113.18     10.95 o 
  -2   8   1      139.71      125.14     11.35 o 
   0   8   1       41.69       50.17     10.93 o 
   2   8   1      611.08      599.98     20.82 o 
   4   8   1      132.29      154.28     14.62 o 
   6   8   1      150.52      153.49     13.92 o 
   8   8   1      912.26      947.91     27.54 o 
  10   8   1       43.92       29.03     13.42 o 
  12   8   1     2086.22     2088.77     45.64 o 
  14   8   1      435.15      419.16     21.04 o 
  16   8   1      237.73      188.64     20.09 o 
  18   8   1       16.36       24.49     16.08 o 
  20   8   1        6.39       -0.49     16.15 o 
 -13   9   1        1.22       13.63     13.90 o 
 -11   9   1       15.79       -8.53     18.97 o 
  -9   9   1      328.19      288.23     18.56 o 
  -7   9   1       13.06      -13.32     12.22 o 
  -5   9   1      826.84      833.84     34.32 o 
  -3   9   1      272.91      239.72     17.46 o 
  -1   9   1       47.31       18.43     13.14 o 
   1   9   1        1.45        3.42     12.93 o 
   3   9   1      430.75      431.12     22.84 o 
   5   9   1       54.31       56.60     14.79 o 
   7   9   1       23.18       53.16     14.52 o 
   9   9   1       34.28       17.42     14.29 o 
  11   9   1      179.30      191.26     17.82 o 
  13   9   1       18.37      -21.85     14.64 o 
 -34   0   2      300.86      295.68     24.58 o 
 -32   0   2      170.30      146.05     18.08 o 
 -30   0   2      105.53       84.69     15.00 o 
 -28   0   2     1026.41      963.49     27.50 o 
 -26   0   2    23597.19    22692.05    356.06 o 
 -24   0   2       21.00       12.31      8.91 o 
 -22   0   2     4051.98     4052.25     49.20 o 
 -20   0   2     6687.07     6547.14     69.85 o 
 -18   0   2     1277.06     1156.29     15.68 o 
 -16   0   2      279.18      308.88      7.36 o 
 -14   0   2    11675.34    12071.64    132.02 o 
 -12   0   2     7182.16     7104.19     72.38 o 
 -10   0   2      258.17      339.72      6.53 o 
  -8   0   2     7619.64     6717.54     66.04 o 
  -6   0   2      191.11      116.98      3.14 o 
  -4   0   2     1967.14     1961.63     19.29 o 
  -2   0   2    72551.66    69839.66   1350.32 o 
   0   0   2    33317.02    32333.03    337.63 o 
   2   0   2    12721.64    12293.78    104.80 o 
   4   0   2    11440.82    11576.13    102.61 o 
   6   0   2     2064.68     2176.64     23.65 o 
   8   0   2      820.81      768.07     10.78 o 
  10   0   2    16794.63    16374.97    159.17 o 
  12   0   2    31688.86    31812.86    300.70 o 
  14   0   2     2269.91     3104.68     31.51 o 
  16   0   2        0.33       10.82      4.88 o 
  18   0   2       35.20       48.14      5.71 o 
  20   0   2     3550.72     3504.03     38.96 o 
  22   0   2    15268.77    14521.29    168.71 o 
  24   0   2     7190.74     6745.04    127.60 o 
  26   0   2       25.27       14.29     14.24 o 
  28   0   2     2154.70     2159.71     60.65 o 
  30   0   2     1420.01     1516.91     48.73 o 
  32   0   2     3009.76     3176.87     97.70 o 
  34   0   2      222.71      173.98     32.52 o 
 -35   1   2       40.06       50.38     15.56 o 
 -33   1   2      100.10      128.50     14.66 o 
 -31   1   2       18.50       14.65     10.88 o 
 -29   1   2     1963.40     2024.08     32.16 o 
 -27   1   2     1333.96     1354.48     22.78 o 
 -25   1   2      561.44      560.54     12.66 o 
 -23   1   2      441.40      426.15      9.30 o 
 -21   1   2     4186.23     4003.81     35.04 o 
 -19   1   2       56.63       50.66      3.76 o 
 -17   1   2      539.09      530.49      7.25 o 
 -15   1   2        7.85        6.06      2.88 o 
 -13   1   2      259.75      245.07      3.97 o 
 -11   1   2     5696.09     5600.40     38.95 o 
  -9   1   2     2301.70     2164.58     15.62 o 
  -7   1   2     2084.08     2137.00     14.98 o 
  -5   1   2    31585.88    31882.13    212.58 o 
  -3   1   2    26958.33    27479.16    183.46 o 
  -1   1   2      153.46      162.04      2.54 o 
   1   1   2    42374.24    42360.02    295.98 o 
   3   1   2     7871.48     7909.23     48.45 o 
   5   1   2      123.56      126.29      2.39 o 
   7   1   2     1843.00     1846.74     13.77 o 
   9   1   2     1535.36     1572.05     12.09 o 
  11   1   2       40.90       53.68      2.94 o 
  13   1   2     9724.75    10130.39     66.79 o 
  15   1   2       78.72       69.00      3.51 o 
  17   1   2      773.11      869.98      9.29 o 
  19   1   2        9.05        5.37      3.85 o 
  21   1   2      690.56      667.77      9.82 o 
  23   1   2      420.71      406.81     11.34 o 
  25   1   2       89.65       64.75     10.43 o 
  27   1   2      573.48      498.91     18.48 o 
  29   1   2       37.60       11.61     12.01 o 
  31   1   2        0.11      -21.75     14.50 o 
  33   1   2        0.10       -5.04     20.44 o 
 -34   2   2       45.74       30.75     15.22 o 
 -32   2   2       30.53       17.96     13.91 o 
 -30   2   2     1636.16     1650.36     30.69 o 
 -28   2   2     2467.85     2384.56     36.12 o 
 -26   2   2      615.11      635.42     15.79 o 
 -24   2   2      493.69      457.22     11.12 o 
 -22   2   2      558.98      480.52      9.15 o 
 -20   2   2      545.69      572.18      8.68 o 
 -18   2   2       79.68       87.49      4.38 o 
 -16   2   2      395.96      495.69      6.86 o 
 -14   2   2      709.85      716.84      7.77 o 
 -12   2   2     2687.67     2740.58     19.83 o 
 -10   2   2     2507.21     2545.51     17.81 o 
  -8   2   2      310.77      295.91      3.82 o 
  -6   2   2     6662.56     6840.51     44.87 o 
  -4   2   2    23573.00    24462.81    159.86 o 
  -2   2   2     9006.08     9081.54     65.13 o 
   0   2   2      613.22      579.98      6.19 o 
   2   2   2      366.10      379.96      4.88 o 
   4   2   2      231.42      197.56      3.17 o 
   6   2   2      799.44      698.78      6.49 o 
   8   2   2     3807.01     3973.38     27.59 o 
  10   2   2      339.33      277.06      4.19 o 
  12   2   2        8.69       76.53      3.19 o 
  14   2   2    10067.17     9887.53     67.69 o 
  16   2   2     1105.55     1046.47     10.50 o 
  18   2   2     3959.61     3998.74     30.86 o 
  20   2   2     5421.21     5080.06     41.63 o 
  22   2   2     2598.03     2553.98     32.89 o 
  24   2   2     1060.94     1094.28     23.60 o 
  26   2   2      689.64      591.50     19.16 o 
  28   2   2      159.30      184.48     14.50 o 
  30   2   2     2708.41     2694.09     59.40 o 
  32   2   2      229.92      239.10     21.73 o 
 -33   3   2      368.62      426.65     20.59 o 
 -31   3   2      161.14      174.64     15.67 o 
 -29   3   2      324.33      340.23     14.52 o 
 -27   3   2     1444.99     1462.69     25.77 o 
 -25   3   2        0.09       -5.14      8.25 o 
 -23   3   2      429.03      420.02     11.42 o 
 -21   3   2        4.75       -8.02      6.42 o 
 -19   3   2     3577.64     3310.29     29.58 o 
 -17   3   2     3649.78     3376.74     28.91 o 
 -15   3   2     1173.95     1061.76     11.09 o 
 -13   3   2     1938.53     1913.31     16.14 o 
 -11   3   2     9524.37     9381.45     64.71 o 
  -9   3   2        0.40       13.87      2.35 o 
  -7   3   2     1162.77     1278.22     10.91 o 
  -5   3   2      551.22      644.08      6.30 o 
  -3   3   2    15067.10    15249.58    106.74 o 
  -1   3   2      853.93      803.80      7.44 o 
   1   3   2        3.18       -3.20      2.13 o 
   3   3   2      274.94      334.59      4.34 o 
   5   3   2      181.84      174.87      3.22 o 
   7   3   2     3304.30     3286.91     22.65 o 
   9   3   2       66.95      105.60      3.21 o 
  11   3   2      173.17      206.78      4.16 o 
  13   3   2     2012.66     1941.31     16.00 o 
  15   3   2     2878.40     2844.53     22.24 o 
  17   3   2      262.17      246.79      5.61 o 
  19   3   2     1789.51     1750.75     18.60 o 
  21   3   2     1275.77     1281.98     21.75 o 
  23   3   2       22.09       10.71      9.49 o 
  25   3   2      409.96      479.10     18.39 o 
  27   3   2       13.92       17.05     14.22 o 
  29   3   2      275.45      256.93     23.85 o 
  31   3   2      358.80      353.49     23.94 o 
 -32   4   2      166.44      163.68     24.98 o 
 -30   4   2      149.24      158.04     14.06 o 
 -28   4   2      597.49      569.29     23.70 o 
 -26   4   2     1504.34     1542.56     32.48 o 
 -24   4   2       21.05       12.32      8.80 o 
 -22   4   2      289.36      250.04     11.07 o 
 -20   4   2     9908.57     9463.50    100.15 o 
 -18   4   2     3569.98     3381.53     32.82 o 
 -16   4   2     1212.26     1208.88     12.77 o 
 -14   4   2      686.18      684.44      8.74 o 
 -12   4   2       16.68       32.02      3.53 o 
 -10   4   2      930.25     1004.28     10.09 o 
  -8   4   2    15237.40    15459.71    106.98 o 
  -6   4   2     9150.47     9560.39     63.94 o 
  -4   4   2     6603.65     7067.76     48.08 o 
  -2   4   2     2835.71     2980.47     21.58 o 
   0   4   2     1441.84     1524.43     11.93 o 
   2   4   2     2138.14     2271.80     16.49 o 
   4   4   2      375.60      394.21      5.33 o 
   6   4   2      651.80      744.62      7.72 o 
   8   4   2      723.93      757.08      7.88 o 
  10   4   2       20.16       13.95      3.01 o 
  12   4   2     1670.84     1760.90     15.69 o 
  14   4   2      461.45      488.61      7.31 o 
  16   4   2     1035.26      937.98     12.23 o 
  18   4   2       47.08       67.72      7.26 o 
  20   4   2      335.46      375.90     12.69 o 
  22   4   2       19.35       16.67     10.22 o 
  24   4   2       39.30       22.31     12.50 o 
  26   4   2       36.95       57.59     16.33 o 
  28   4   2      116.03      111.79     18.31 o 
  30   4   2      550.31      570.04     27.91 o 
 -29   5   2      328.31      348.65     19.12 o 
 -27   5   2     1179.57     1230.66     29.26 o 
 -25   5   2      338.28      357.58     15.84 o 
 -23   5   2       50.81       50.27      9.79 o 
 -21   5   2     1284.56     1264.42     23.96 o 
 -19   5   2      373.08      400.09     11.81 o 
 -17   5   2        2.79       -5.75      6.24 o 
 -15   5   2     2035.49     2007.35     23.25 o 
 -13   5   2      446.41      430.52      7.95 o 
 -11   5   2      106.62       94.54      4.73 o 
  -9   5   2     7726.12     8056.98     59.70 o 
  -7   5   2      402.66      436.23      6.65 o 
  -5   5   2       79.58       95.69      4.03 o 
  -3   5   2      420.87      402.62      6.08 o 
  -1   5   2     3283.58     3296.67     25.35 o 
   1   5   2        0.35       -2.02      3.09 o 
   3   5   2      112.33      137.14      4.05 o 
   5   5   2       74.76       54.43      3.68 o 
   7   5   2       26.19       53.76      3.88 o 
   9   5   2       11.52        4.91      3.76 o 
  11   5   2     1312.72     1348.96     13.79 o 
  13   5   2      101.99      110.54      6.55 o 
  15   5   2       76.69       73.69      7.60 o 
  17   5   2      152.27      143.09      9.26 o 
  19   5   2      740.85      692.07     20.44 o 
  21   5   2        6.33       11.52     11.81 o 
  23   5   2     1935.60     1890.61     42.11 o 
  25   5   2       56.42       81.82     17.08 o 
  27   5   2      153.52      130.33     19.02 o 
  29   5   2      138.77      170.57     29.78 o 
 -28   6   2     2758.04     2850.92     61.92 o 
 -26   6   2       59.42       58.06     14.47 o 
 -24   6   2        1.83       -5.85     10.80 o 
 -22   6   2      722.06      673.84     20.56 o 
 -20   6   2     2301.38     2263.38     38.17 o 
 -18   6   2     3335.12     3228.39     49.87 o 
 -16   6   2     1466.24     1542.69     27.26 o 
 -14   6   2     3888.28     3729.84     50.00 o 
 -12   6   2     4286.19     4235.07     52.24 o 
 -10   6   2    21131.64    21223.05    202.69 o 
  -8   6   2     1921.19     1851.93     21.50 o 
  -6   6   2       32.89       21.98      4.88 o 
  -4   6   2     2312.60     2430.00     22.43 o 
  -2   6   2      665.90      637.08      9.32 o 
   0   6   2      335.97      370.32      6.96 o 
   2   6   2       20.01       19.02      4.76 o 
   4   6   2       28.34       32.78      4.80 o 
   6   6   2       30.42       17.08      4.94 o 
   8   6   2      621.82      628.11     12.49 o 
  10   6   2     1710.41     1840.53     24.87 o 
  12   6   2      728.84      694.97     14.63 o 
  14   6   2     1921.76     1900.73     30.17 o 
  16   6   2       20.28        5.02     10.69 o 
  18   6   2       96.73       78.31     12.89 o 
  20   6   2      759.64      786.73     25.77 o 
  22   6   2      784.97      821.91     33.15 o 
  24   6   2      410.26      435.58     41.24 o 
  26   6   2      124.51      127.95     19.78 o 
 -23   7   2      269.90      262.70     23.26 o 
 -21   7   2       21.05       -8.83     13.36 o 
 -19   7   2      461.63      382.33     16.87 o 
 -17   7   2      102.64      107.15     12.28 o 
 -15   7   2        0.45        5.82      8.82 o 
 -13   7   2      148.33      142.46      9.93 o 
 -11   7   2      522.67      526.61     14.35 o 
  -9   7   2       29.98       39.04      8.11 o 
  -7   7   2     1610.38     1514.91     25.54 o 
  -5   7   2      479.31      472.61     13.27 o 
  -3   7   2      773.42      786.70     17.37 o 
  -1   7   2       37.08       25.76      7.50 o 
   1   7   2     1724.89     1787.13     28.43 o 
   3   7   2      334.05      374.67     11.55 o 
   5   7   2       23.02        6.92      7.47 o 
   7   7   2     2312.06     2389.34     35.51 o 
   9   7   2        0.13       -5.41      8.28 o 
  11   7   2      687.31      697.98     21.32 o 
  13   7   2        2.63        0.10     14.04 o 
  15   7   2        5.54       -9.10     12.95 o 
  17   7   2      352.71      362.93     18.37 o 
  19   7   2        1.89        1.37     12.68 o 
  21   7   2      212.94      192.54     18.08 o 
  23   7   2      120.18      102.71     18.76 o 
 -20   8   2       15.18      -23.22     15.48 o 
 -18   8   2     1678.48     1680.10     45.27 o 
 -16   8   2      788.21      707.72     23.80 o 
 -14   8   2     4030.67     3623.41     68.45 o 
 -12   8   2     1433.29     1352.15     31.01 o 
 -10   8   2       77.26       69.85     11.07 o 
  -8   8   2      264.61      254.57     12.51 o 
  -6   8   2       55.93       37.11      9.39 o 
  -4   8   2     2080.10     2088.67     35.54 o 
  -2   8   2      714.46      707.31     18.73 o 
   0   8   2     1139.07     1142.51     26.04 o 
   2   8   2       72.62       71.68     10.45 o 
   4   8   2      101.23      101.78     15.25 o 
   6   8   2     1389.35     1363.61     31.12 o 
   8   8   2     1656.30     1618.04     35.13 o 
  10   8   2      578.90      554.88     26.44 o 
  12   8   2      183.38      188.94     15.79 o 
  14   8   2      770.06      795.81     29.45 o 
  16   8   2      283.66      308.93     19.82 o 
  18   8   2      117.72       95.47     16.80 o 
 -13   9   2      628.27      604.75     28.30 o 
 -11   9   2       51.91       16.58     13.48 o 
  -9   9   2      604.17      644.19     24.20 o 
  -7   9   2       32.63       44.01     13.65 o 
  -5   9   2     1117.80     1127.26     35.46 o 
  -3   9   2      716.61      747.95     26.53 o 
  -1   9   2      149.86      150.17     14.68 o 
   1   9   2      195.41      165.22     15.14 o 
   3   9   2     1072.68     1032.91     36.95 o 
   5   9   2     3575.08     3526.25     73.97 o 
   7   9   2      285.84      258.40     18.51 o 
   9   9   2       70.12       35.13     14.84 o 
  11   9   2        8.71       -3.26     20.59 o 
 -35   1   3      545.97      643.99     22.41 o 
 -33   1   3     1522.88     1587.84     35.11 o 
 -31   1   3       81.85       70.78     13.69 o 
 -29   1   3      143.13      141.81      9.84 o 
 -27   1   3     1277.96     1313.16     21.46 o 
 -25   1   3     1413.72     1422.79     20.40 o 
 -23   1   3     1033.43     1011.31     14.54 o 
 -21   1   3      561.13      527.66      8.49 o 
 -19   1   3     3456.85     3284.32     28.02 o 
 -17   1   3     6485.32     6253.39     49.59 o 
 -15   1   3     9438.36     9357.43     68.47 o 
 -13   1   3     1129.94     1119.46      9.82 o 
 -11   1   3      628.97      546.40      5.97 o 
  -9   1   3    27784.32    28243.57    200.16 o 
  -7   1   3     7906.18     7627.04     52.70 o 
  -5   1   3     2332.97     2387.11     17.92 o 
  -3   1   3     6206.26     6443.23     49.11 o 
  -1   1   3     1842.53     1857.60     15.81 o 
   1   1   3     1107.09     1131.37      8.73 o 
   3   1   3     2864.88     2862.63     18.08 o 
   5   1   3      366.64      325.98      3.98 o 
   7   1   3        7.20        4.05      2.16 o 
   9   1   3     9489.17     9695.55     65.68 o 
  11   1   3     3585.89     3525.15     26.06 o 
  13   1   3        2.66        0.35      2.88 o 
  15   1   3     3201.57     3275.04     23.96 o 
  17   1   3     5044.18     5047.00     35.77 o 
  19   1   3     1831.49     1693.06     14.95 o 
  21   1   3      688.70      696.33     10.70 o 
  23   1   3      217.36      186.69     10.85 o 
  25   1   3      381.07      370.89     15.36 o 
  27   1   3      144.44      188.06     14.25 o 
  29   1   3       14.67       13.78     14.17 o 
  31   1   3      140.97       75.39     18.59 o 
  33   1   3      249.28      223.72     24.18 o 
 -34   2   3      453.35      486.43     21.65 o 
 -32   2   3      108.49       82.86     13.22 o 
 -30   2   3     3697.75     3670.69     53.32 o 
 -28   2   3      166.74      180.02     10.98 o 
 -26   2   3      398.90      383.17     11.55 o 
 -24   2   3     5793.31     5529.15     59.21 o 
 -22   2   3     2613.52     2375.65     24.41 o 
 -20   2   3     1039.58      985.28     11.84 o 
 -18   2   3     5354.42     5235.40     40.92 o 
 -16   2   3     2459.53     2238.70     18.59 o 
 -14   2   3      481.22      488.31      6.22 o 
 -12   2   3      281.12      354.30      4.83 o 
 -10   2   3      248.40      242.54      3.64 o 
  -8   2   3     3405.66     3907.82     28.61 o 
  -6   2   3     1595.25     1681.44     13.01 o 
  -4   2   3       66.21      104.24      2.45 o 
  -2   2   3     1085.06     1295.41     12.93 o 
   0   2   3     2520.57     2396.10     19.45 o 
   2   2   3       66.83       85.40      2.30 o 
   4   2   3       31.99        9.45      2.00 o 
   6   2   3     8636.61     8393.81     55.68 o 
   8   2   3     7382.66     7243.09     47.98 o 
  10   2   3      132.54      262.62      4.10 o 
  12   2   3     1844.00     2036.21     16.19 o 
  14   2   3     5276.12     5360.53     38.70 o 
  16   2   3     1231.28     1154.93     11.22 o 
  18   2   3     3619.60     3460.25     26.27 o 
  20   2   3      687.52      525.92      9.11 o 
  22   2   3      702.02      701.05     17.31 o 
  24   2   3     3016.15     2859.02     50.21 o 
  26   2   3     2225.96     2345.00     43.16 o 
  28   2   3      627.16      710.70     26.27 o 
  30   2   3      386.53      405.16     39.84 o 
  32   2   3      377.00      414.10     27.50 o 
 -33   3   3      182.91      179.81     21.07 o 
 -31   3   3     1443.21     1455.61     33.02 o 
 -29   3   3       41.65       29.64     10.84 o 
 -27   3   3      306.93      310.26     12.10 o 
 -25   3   3      748.81      735.86     16.73 o 
 -23   3   3      130.50      156.91      7.97 o 
 -21   3   3     1499.52     1401.11     18.39 o 
 -19   3   3      209.57      233.69      5.93 o 
 -17   3   3      218.41      216.88      5.03 o 
 -15   3   3      782.43      749.41      8.79 o 
 -13   3   3      156.02      192.08      4.03 o 
 -11   3   3      525.94      492.11      6.00 o 
  -9   3   3     6773.13     7569.49     52.98 o 
  -7   3   3     9325.15    10001.34     69.34 o 
  -5   3   3    11573.76    12306.23     87.64 o 
  -3   3   3      648.92      727.94      7.09 o 
  -1   3   3      445.76      502.34      5.43 o 
   1   3   3      911.09      858.72      7.82 o 
   3   3   3     1939.26     1866.86     14.05 o 
   5   3   3      148.06      172.76      3.38 o 
   7   3   3     3133.07     3411.72     23.26 o 
   9   3   3      417.27      558.84      6.35 o 
  11   3   3       56.27       37.57      3.18 o 
  13   3   3       66.51       48.50      3.37 o 
  15   3   3      757.70      812.49      9.49 o 
  17   3   3        2.87       -2.20      4.14 o 
  19   3   3      983.48     1055.93     14.82 o 
  21   3   3      490.04      526.41     13.83 o 
  23   3   3     2004.99     1880.08     36.66 o 
  25   3   3      477.86      421.20     22.87 o 
  27   3   3       57.15       19.74     16.39 o 
  29   3   3       60.71       48.57     15.88 o 
  31   3   3      170.54      181.96     30.68 o 
 -32   4   3     5455.07     5766.48    113.32 o 
 -30   4   3       20.07       10.44     16.31 o 
 -28   4   3      281.58      317.06     14.15 o 
 -26   4   3      709.44      697.63     17.45 o 
 -24   4   3     1195.84     1136.93     22.09 o 
 -22   4   3      185.26      157.00      8.35 o 
 -20   4   3      362.74      391.41      9.97 o 
 -18   4   3      624.06      586.33     10.12 o 
 -16   4   3       94.28       98.27      4.75 o 
 -14   4   3     1573.28     1463.80     14.24 o 
 -12   4   3      101.17      101.82      4.26 o 
 -10   4   3     2069.85     2073.84     17.93 o 
  -8   4   3     8507.92     9090.40     64.51 o 
  -6   4   3     1815.51     1828.54     15.39 o 
  -4   4   3      326.15      313.11      4.41 o 
  -2   4   3     2449.93     2369.24     17.98 o 
   0   4   3     1690.93     1614.32     13.45 o 
   2   4   3      655.42      668.81      7.01 o 
   4   4   3     3514.33     3713.31     26.10 o 
   6   4   3     1250.77     1173.59     10.14 o 
   8   4   3      527.97      385.50      5.43 o 
  10   4   3        0.80       -2.47      3.24 o 
  12   4   3      236.52      282.99      5.38 o 
  14   4   3     2419.30     2440.15     21.17 o 
  16   4   3     9523.47     9224.37     80.23 o 
  18   4   3     2571.48     2439.17     30.92 o 
  20   4   3       24.43       12.84      9.13 o 
  22   4   3      671.98      674.81     22.84 o 
  24   4   3     2529.81     2630.31     57.78 o 
  26   4   3     2438.82     2356.71     54.07 o 
  28   4   3       53.44       20.46     18.34 o 
  30   4   3      130.11      143.14     22.08 o 
 -29   5   3       87.81      103.83     15.71 o 
 -27   5   3      536.72      611.31     19.47 o 
 -25   5   3      300.35      300.36     12.57 o 
 -23   5   3       20.28       11.54      8.15 o 
 -21   5   3      256.41      264.28     10.62 o 
 -19   5   3       24.00        8.04      6.93 o 
 -17   5   3       24.65       11.26      6.37 o 
 -15   5   3     5645.56     5613.11     59.54 o 
 -13   5   3      628.58      673.57     10.21 o 
 -11   5   3     2230.28     2258.99     20.01 o 
  -9   5   3      515.72      562.95      8.07 o 
  -7   5   3     1350.56     1443.52     13.80 o 
  -5   5   3      177.25      203.17      4.71 o 
  -3   5   3     4008.54     4336.53     32.41 o 
  -1   5   3      348.06      351.85      5.71 o 
   1   5   3       11.97        6.21      3.27 o 
   3   5   3     1581.04     1762.80     14.85 o 
   5   5   3     1227.77     1260.88     11.87 o 
   7   5   3     2249.64     2349.25     19.04 o 
   9   5   3      448.86      458.74      7.28 o 
  11   5   3        2.61        4.99      4.46 o 
  13   5   3     1539.72     1568.52     19.08 o 
  15   5   3      908.63      897.59     16.25 o 
  17   5   3     1372.22     1359.00     23.17 o 
  19   5   3        3.87       11.29     11.41 o 
  21   5   3     1497.95     1299.35     32.60 o 
  23   5   3     1471.04     1463.93     38.95 o 
  25   5   3      964.11      901.14     36.76 o 
  27   5   3     1175.89     1104.42     37.83 o 
  29   5   3       15.92      -13.97     19.01 o 
 -28   6   3       46.62       26.15     31.51 o 
 -26   6   3      255.14      261.66     18.45 o 
 -24   6   3      890.34      856.69     26.47 o 
 -22   6   3       19.69        2.48     10.35 o 
 -20   6   3       37.58       42.90      9.23 o 
 -18   6   3       82.61       88.77      9.48 o 
 -16   6   3        0.99        1.46      8.70 o 
 -14   6   3      254.10      270.15     10.16 o 
 -12   6   3     1474.65     1446.69     23.10 o 
 -10   6   3     2269.58     2323.46     28.06 o 
  -8   6   3     3425.48     3461.10     34.71 o 
  -6   6   3       60.85       58.74      5.05 o 
  -4   6   3       44.82       30.25      4.58 o 
  -2   6   3     2390.31     2535.74     23.58 o 
   0   6   3      114.70      129.02      5.52 o 
   2   6   3       18.56       20.88      4.70 o 
   4   6   3      278.75      295.74      7.11 o 
   6   6   3      143.20      161.76      6.36 o 
   8   6   3       30.99       23.76      6.30 o 
  10   6   3      589.30      640.28     15.28 o 
  12   6   3      983.92      991.98     18.89 o 
  14   6   3     2612.10     2572.67     39.31 o 
  16   6   3      420.25      451.75     19.71 o 
  18   6   3       21.96        9.72     11.88 o 
  20   6   3       13.70       21.86     13.65 o 
  22   6   3     1031.62     1029.86     32.63 o 
  24   6   3      238.86      211.36     19.09 o 
  26   6   3       48.70       49.19     18.40 o 
 -23   7   3      522.28      652.23     43.05 o 
 -21   7   3       48.20       22.72     12.31 o 
 -19   7   3      474.67      497.55     19.21 o 
 -17   7   3     1166.20     1232.16     25.09 o 
 -15   7   3     1317.78     1139.31     22.68 o 
 -13   7   3     1317.97     1224.78     23.39 o 
 -11   7   3      403.07      394.37     12.45 o 
  -9   7   3      946.24      898.79     18.09 o 
  -7   7   3      855.49      829.06     17.23 o 
  -5   7   3       16.18       16.48      7.13 o 
  -3   7   3       42.05       32.89      7.67 o 
  -1   7   3     1385.31     1380.46     24.02 o 
   1   7   3     2100.32     2173.68     33.08 o 
   3   7   3      584.44      574.08     14.56 o 
   5   7   3      218.01      217.42     10.11 o 
   7   7   3     1377.51     1416.35     25.31 o 
   9   7   3      370.64      396.54     15.18 o 
  11   7   3       13.80        3.08      9.25 o 
  13   7   3      440.74      432.14     17.22 o 
  15   7   3     1197.70     1141.44     30.56 o 
  17   7   3      537.76      596.16     22.50 o 
  19   7   3       34.84       41.78     15.05 o 
  21   7   3       46.00       72.60     16.22 o 
  23   7   3      216.36      195.91     24.16 o 
 -20   8   3       15.72       -9.84     13.69 o 
 -18   8   3       52.31       19.42     15.44 o 
 -16   8   3      165.36      184.90     14.69 o 
 -14   8   3     2063.19     1985.21     52.03 o 
 -12   8   3     3740.49     3437.29     57.78 o 
 -10   8   3      458.83      419.19     15.69 o 
  -8   8   3      313.82      339.48     14.27 o 
  -6   8   3      105.82      101.20     10.43 o 
  -4   8   3       25.37       -5.76      8.74 o 
  -2   8   3     1392.26     1378.08     27.70 o 
   0   8   3       60.55       60.72      9.84 o 
   2   8   3      357.36      332.85     13.08 o 
   4   8   3      569.08      581.26     19.69 o 
   6   8   3       20.84       28.21     10.26 o 
   8   8   3      301.92      319.38     15.61 o 
  10   8   3     1863.53     1870.68     45.70 o 
  12   8   3      280.71      255.26     23.73 o 
  14   8   3      146.70      164.05     22.36 o 
  16   8   3        0.59       -3.52     14.23 o 
  18   8   3       34.88       36.90     15.88 o 
 -13   9   3        0.13      -22.09     14.73 o 
 -11   9   3       67.87       68.72     16.48 o 
  -9   9   3      104.41       91.28     16.90 o 
  -7   9   3      260.26      284.48     24.33 o 
  -5   9   3      170.45      174.02     15.50 o 
  -3   9   3       38.64       12.11     12.67 o 
  -1   9   3      116.01       82.90     12.81 o 
   1   9   3        5.96       -5.11     11.58 o 
   3   9   3        0.79      -17.24     11.49 o 
   5   9   3       30.66       26.62     18.14 o 
   7   9   3        9.93       -2.94     15.89 o 
   9   9   3        3.12      -25.78     17.19 o 
  11   9   3        7.84       17.87     15.54 o 
 -34   0   4      185.60      225.45     26.11 o 
 -32   0   4       98.10      100.74     16.44 o 
 -30   0   4     1081.17     1029.75     28.30 o 
 -28   0   4     1151.17     1047.42     26.38 o 
 -26   0   4     1287.14     1241.58     25.76 o 
 -24   0   4     7612.10     7447.62    100.24 o 
 -22   0   4     1211.09     1197.06     18.26 o 
 -20   0   4     1464.70     1266.40     18.23 o 
 -18   0   4        2.35        1.77      5.14 o 
 -16   0   4     2844.54     3044.15     35.55 o 
 -14   0   4     2918.69     2849.75     31.91 o 
 -12   0   4     4206.35     4694.91     50.73 o 
 -10   0   4     4210.44     4323.31     49.71 o 
  -8   0   4     7530.66     7263.82     81.84 o 
  -6   0   4       53.13       24.81      3.42 o 
  -4   0   4      366.87      349.90     11.82 o 
  -2   0   4     1693.57     1827.68     33.29 o 
   0   0   4     5158.03     4316.14     54.23 o 
   2   0   4    15399.17    14209.87    127.92 o 
   4   0   4      915.93     1053.04     11.62 o 
   6   0   4      792.53      884.75     11.24 o 
   8   0   4     8270.68     8577.80     82.27 o 
  10   0   4    10418.38    10580.42     97.06 o 
  12   0   4       49.77       15.62      4.03 o 
  14   0   4      658.20      682.26     11.20 o 
  16   0   4     3030.26     3173.30     35.21 o 
  18   0   4     5431.79     5285.58     54.80 o 
  20   0   4     2086.69     2031.13     27.41 o 
  22   0   4     2491.26     2357.10     42.22 o 
  24   0   4       40.76       51.41     14.41 o 
  26   0   4     3186.44     3114.01     72.44 o 
  28   0   4      648.50      593.52     40.25 o 
  30   0   4      221.33      240.61     32.19 o 
  32   0   4      330.38      335.67     43.84 o 
 -35   1   4       52.79       51.00     14.56 o 
 -33   1   4      249.44      273.33     20.05 o 
 -31   1   4     2407.59     2439.07     39.49 o 
 -29   1   4      545.02      525.01     13.67 o 
 -27   1   4      602.79      657.20     13.82 o 
 -25   1   4     2056.63     1925.92     24.29 o 
 -23   1   4      205.89      223.84      7.38 o 
 -21   1   4     4087.88     4020.89     34.29 o 
 -19   1   4       85.07       79.14      4.14 o 
 -17   1   4      377.23      341.00      5.49 o 
 -15   1   4      509.74      562.98      6.87 o 
 -13   1   4    16909.52    18050.09    133.95 o 
 -11   1   4       56.78       26.41      2.35 o 
  -9   1   4     5809.33     5951.62     42.95 o 
  -7   1   4      924.59     1111.69     10.12 o 
  -5   1   4     1966.16     1854.29     16.90 o 
  -3   1   4      917.64      892.88      8.99 o 
  -1   1   4     1299.06     1307.04     13.79 o 
   1   1   4      970.59     1005.41      9.34 o 
   3   1   4     2261.52     2274.75     15.74 o 
   5   1   4     2240.56     2414.80     16.59 o 
   7   1   4      671.28      711.73      6.63 o 
   9   1   4     1946.56     2206.50     16.25 o 
  11   1   4     8259.71     8726.31     60.22 o 
  13   1   4     2573.23     2775.73     21.44 o 
  15   1   4       12.72       25.48      3.57 o 
  17   1   4       94.93       87.30      4.40 o 
  19   1   4     2945.05     2903.17     24.53 o 
  21   1   4     1069.63     1052.88     15.18 o 
  23   1   4       87.05       70.52     10.54 o 
  25   1   4      343.34      328.30     14.29 o 
  27   1   4     2135.86     1898.50     42.13 o 
  29   1   4      350.44      301.65     23.32 o 
  31   1   4       19.71       14.16     26.14 o 
  33   1   4      114.39       76.02     21.84 o 
 -34   2   4       51.33       65.14     14.09 o 
 -32   2   4      275.12      272.01     16.10 o 
 -30   2   4      409.41      395.84     14.27 o 
 -28   2   4     2891.26     2794.97     39.18 o 
 -26   2   4      616.56      570.94     12.77 o 
 -24   2   4     1002.07     1044.49     16.50 o 
 -22   2   4      591.61      569.49     10.64 o 
 -20   2   4      834.22      823.79     10.99 o 
 -18   2   4      130.06      183.90      5.08 o 
 -16   2   4       27.40       18.84      3.47 o 
 -14   2   4      114.12      150.80      3.96 o 
 -12   2   4      714.09      759.83      7.86 o 
 -10   2   4        0.03        0.14      2.28 o 
  -8   2   4     1059.40     1081.64     10.37 o 
  -6   2   4     3904.01     4065.85     32.65 o 
  -4   2   4     1714.07     1811.70     14.81 o 
  -2   2   4     1487.35     1310.02     15.32 o 
   0   2   4       33.34       64.11      2.29 o 
   2   2   4     1173.25     1354.63     13.04 o 
   4   2   4     1552.22     1426.55     10.34 o 
   6   2   4     5757.05     6343.08     41.50 o 
   8   2   4     2970.68     2988.24     21.75 o 
  10   2   4     1001.35      983.72      8.81 o 
  12   2   4      825.68      779.70      7.95 o 
  14   2   4     1100.72     1124.65     10.29 o 
  16   2   4      911.78      927.40     10.39 o 
  18   2   4     1647.06     1606.48     15.71 o 
  20   2   4     2835.78     2623.34     28.15 o 
  22   2   4        1.65       -7.57      8.73 o 
  24   2   4      243.89      193.94     13.44 o 
  26   2   4      207.80      233.05     16.16 o 
  28   2   4      997.01     1026.51     32.92 o 
  30   2   4        3.16       -5.23     29.48 o 
  32   2   4      120.62      129.59     22.25 o 
 -33   3   4      339.09      374.85     21.97 o 
 -31   3   4      394.71      493.73     18.23 o 
 -29   3   4     1626.12     1677.84     31.10 o 
 -27   3   4      468.68      461.64     14.64 o 
 -25   3   4     1748.27     1800.68     26.03 o 
 -23   3   4     2236.40     2266.15     28.85 o 
 -21   3   4       43.06       47.46      5.88 o 
 -19   3   4     3257.94     3221.74     30.13 o 
 -17   3   4       14.47        0.41      3.69 o 
 -15   3   4     6184.12     6016.56     47.97 o 
 -13   3   4     3721.62     3687.38     29.00 o 
 -11   3   4     1727.88     1833.43     15.65 o 
  -9   3   4      512.84      621.58      7.20 o 
  -7   3   4     8194.49     8516.16     60.85 o 
  -5   3   4     2856.01     2727.81     23.42 o 
  -3   3   4      182.68      228.83      3.65 o 
  -1   3   4        9.57        1.36      2.13 o 
   1   3   4     2376.70     2207.83     17.09 o 
   3   3   4      542.53      419.10      4.97 o 
   5   3   4     7563.14     7776.26     50.88 o 
   7   3   4      167.81      222.74      3.99 o 
   9   3   4    16867.97    17786.43    117.27 o 
  11   3   4     4645.33     4483.44     31.42 o 
  13   3   4     4689.58     4530.98     32.27 o 
  15   3   4     1265.11     1311.56     12.62 o 
  17   3   4     1452.84     1420.54     15.22 o 
  19   3   4     2374.78     2309.50     27.90 o 
  21   3   4     4043.85     3879.14     55.17 o 
  23   3   4     1619.69     1703.37     39.02 o 
  25   3   4      144.61       92.35     15.31 o 
  27   3   4      173.19      150.78     17.31 o 
  29   3   4     1260.59     1272.82     43.99 o 
  31   3   4      877.86      896.60     38.66 o 
 -32   4   4       11.25       -5.32     17.83 o 
 -30   4   4      471.86      464.72     23.23 o 
 -28   4   4      628.89      725.14     24.87 o 
 -26   4   4       15.41       -5.27     10.28 o 
 -24   4   4      134.57      123.18      9.83 o 
 -22   4   4      188.92      185.87      8.50 o 
 -20   4   4      159.05      139.76      7.38 o 
 -18   4   4      211.53      206.27      6.60 o 
 -16   4   4       71.33       78.48      4.59 o 
 -14   4   4       36.42       20.50      3.59 o 
 -12   4   4      102.49      122.43      4.33 o 
 -10   4   4      150.93      143.74      4.23 o 
  -8   4   4     1325.94     1311.56     12.02 o 
  -6   4   4        0.12        9.09      2.78 o 
  -4   4   4       86.36       56.32      2.87 o 
  -2   4   4     3554.42     3909.01     30.53 o 
   0   4   4      262.49      261.68      4.29 o 
   2   4   4     2279.13     2278.82     20.16 o 
   4   4   4     9764.95    10076.06     70.42 o 
   6   4   4       23.14        3.46      3.09 o 
   8   4   4      532.05      592.98      7.39 o 
  10   4   4      434.07      441.78      6.54 o 
  12   4   4      836.96      812.95      9.49 o 
  14   4   4      687.01      672.05      9.65 o 
  16   4   4     1386.11     1268.05     16.64 o 
  18   4   4      166.25      153.58      9.40 o 
  20   4   4      681.31      612.57     16.33 o 
  22   4   4      266.41      282.38     18.02 o 
  24   4   4      246.65      318.68     19.45 o 
  26   4   4       32.88       31.62     15.44 o 
  28   4   4      301.75      348.44     25.74 o 
  30   4   4      173.46      239.43     24.91 o 
 -29   5   4      609.77      647.77     33.05 o 
 -27   5   4       66.29       74.12     16.79 o 
 -25   5   4       96.57       95.55     13.60 o 
 -23   5   4      267.05      271.80     13.77 o 
 -21   5   4     1897.93     1972.26     28.30 o 
 -19   5   4       64.14       51.77      6.37 o 
 -17   5   4     1281.42     1273.79     18.41 o 
 -15   5   4      366.55      413.09      9.26 o 
 -13   5   4       34.05       42.33      4.91 o 
 -11   5   4     1723.18     1727.46     16.85 o 
  -9   5   4       11.37       16.44      3.71 o 
  -7   5   4       50.28       82.78      4.00 o 
  -5   5   4      856.13      816.95      9.68 o 
  -3   5   4     2819.14     2974.37     23.55 o 
  -1   5   4        2.54       -4.05      3.29 o 
   1   5   4     1041.44      986.55     10.21 o 
   3   5   4     5240.79     5409.77     40.43 o 
   5   5   4       16.16        0.95      3.59 o 
   7   5   4      338.48      356.77      6.37 o 
   9   5   4      145.42      130.40      5.02 o 
  11   5   4     4495.55     4493.66     38.54 o 
  13   5   4     4335.15     4402.11     48.84 o 
  15   5   4       31.24       38.34      7.66 o 
  17   5   4        1.37      -11.77      7.85 o 
  19   5   4      336.60      329.09     15.69 o 
  21   5   4      204.75      267.17     20.07 o 
  23   5   4      441.20      485.37     22.48 o 
  25   5   4      419.83      453.20     22.83 o 
  27   5   4       58.62       70.03     20.18 o 
 -26   6   4       17.22        6.56     17.40 o 
 -24   6   4     1186.30     1132.62     30.52 o 
 -22   6   4      792.18      772.59     24.39 o 
 -20   6   4        6.17       -3.81     10.59 o 
 -18   6   4      614.65      595.86     15.90 o 
 -16   6   4        1.07       -3.81      6.62 o 
 -14   6   4       99.16       84.54      6.92 o 
 -12   6   4       65.59       75.44      6.29 o 
 -10   6   4       42.32       33.35      5.74 o 
  -8   6   4      613.08      598.60     11.14 o 
  -6   6   4     3046.11     3025.65     33.92 o 
  -4   6   4      860.64      818.33     11.33 o 
  -2   6   4      247.16      235.42      6.22 o 
   0   6   4     7594.32     7653.29     62.83 o 
   2   6   4     7454.61     7576.67     64.12 o 
   4   6   4      521.46      475.07      9.69 o 
   6   6   4        9.82       -1.95      5.75 o 
   8   6   4       58.39       59.78      6.72 o 
  10   6   4     3230.80     3235.53     43.76 o 
  12   6   4     3523.06     3511.21     47.23 o 
  14   6   4     1570.61     1521.16     26.71 o 
  16   6   4      155.54      161.53     11.04 o 
  18   6   4     1347.74     1312.17     35.62 o 
  20   6   4      837.62      881.52     29.87 o 
  22   6   4      697.09      780.21     28.85 o 
  24   6   4      190.46      250.47     21.66 o 
 -23   7   4       39.06       -3.39     20.07 o 
 -21   7   4       68.21       50.16     17.56 o 
 -19   7   4      903.09      836.88     24.34 o 
 -17   7   4      649.56      663.72     20.03 o 
 -15   7   4       10.75        5.94      8.85 o 
 -13   7   4      544.16      546.05     20.88 o 
 -11   7   4      222.32      229.75      9.71 o 
  -9   7   4      152.38      145.75      9.16 o 
  -7   7   4      104.00      100.18      8.11 o 
  -5   7   4       17.93       11.36      6.71 o 
  -3   7   4        4.78        3.37      6.45 o 
  -1   7   4        2.62        7.30      6.51 o 
   1   7   4      197.12      207.14      9.09 o 
   3   7   4      206.96      238.10     10.06 o 
   5   7   4       34.26       33.64      8.61 o 
   7   7   4        0.83       -6.24      7.86 o 
   9   7   4        6.06       -7.27      8.23 o 
  11   7   4      124.31      109.74     10.25 o 
  13   7   4      143.40      147.71     12.36 o 
  15   7   4     2348.55     2191.42     46.61 o 
  17   7   4     1281.29     1211.36     35.17 o 
  19   7   4      289.60      291.67     21.20 o 
  21   7   4        0.01       17.74     20.85 o 
 -18   8   4        6.46      -15.80     17.49 o 
 -16   8   4     1578.82     1543.37     36.20 o 
 -14   8   4     1908.47     1916.23     39.34 o 
 -12   8   4     1155.88     1048.13     26.88 o 
 -10   8   4      603.28      586.56     18.07 o 
  -8   8   4      767.86      738.49     20.25 o 
  -6   8   4     1711.77     1606.85     27.58 o 
  -4   8   4      646.72      668.63     17.19 o 
  -2   8   4      235.24      206.05     10.90 o 
   0   8   4       97.83       97.34     11.61 o 
   2   8   4      131.75      118.18     12.05 o 
   4   8   4     1990.95     1891.31     34.95 o 
   6   8   4      576.80      566.47     18.39 o 
   8   8   4     1280.37     1259.85     28.14 o 
  10   8   4     1691.11     1694.33     36.42 o 
  12   8   4      996.20     1032.80     29.16 o 
  14   8   4       19.02       32.81     22.86 o 
  16   8   4      139.73      119.69     18.08 o 
 -11   9   4       32.31       -7.64     14.49 o 
  -9   9   4       25.76       23.22     11.56 o 
  -7   9   4       75.16       55.64     13.51 o 
  -5   9   4      896.42      930.08     26.99 o 
  -3   9   4      192.15      167.87     14.45 o 
  -1   9   4       58.12       43.25     11.25 o 
   1   9   4      413.74      447.89     20.43 o 
   3   9   4     1566.95     1553.15     39.90 o 
   5   9   4      202.27      208.84     16.47 o 
   7   9   4        6.35       -0.20     12.29 o 
   9   9   4      491.65      529.70     21.17 o 
 -35   1   5     1409.14     1462.89     44.47 o 
 -33   1   5       24.80        6.13     22.82 o 
 -31   1   5      293.55      325.14     12.91 o 
 -29   1   5      144.46      173.90      9.58 o 
 -27   1   5      357.82      371.56      9.94 o 
 -25   1   5       46.97       35.74      6.06 o 
 -23   1   5      111.11      105.83      5.90 o 
 -21   1   5      581.23      582.33      9.82 o 
 -19   1   5      917.21      837.38     10.30 o 
 -17   1   5     3352.56     3454.91     29.11 o 
 -15   1   5       74.03       59.03      3.13 o 
 -13   1   5     2459.55     2230.16     18.60 o 
 -11   1   5     6379.95     6544.98     51.86 o 
  -9   1   5     2414.13     2346.62     21.02 o 
  -7   1   5     1155.75     1232.03     12.42 o 
  -5   1   5     5021.90     5015.07     52.19 o 
  -3   1   5     5418.81     5202.80     51.20 o 
  -1   1   5     2669.67     2543.57     22.69 o 
   1   1   5     2642.16     3048.60     22.92 o 
   3   1   5    10788.29    11576.77     80.32 o 
   5   1   5    32355.14    34314.80    227.52 o 
   7   1   5    19377.03    20358.04    134.73 o 
   9   1   5     2091.57     2235.55     17.09 o 
  11   1   5     1187.09     1162.65     10.29 o 
  13   1   5     6636.37     6441.36     46.32 o 
  15   1   5    12861.36    12470.51     87.82 o 
  17   1   5     6846.85     6539.12     50.14 o 
  19   1   5     1883.32     1865.25     19.38 o 
  21   1   5       58.09       23.69      6.93 o 
  23   1   5     2614.78     2487.69     44.32 o 
  25   1   5     1719.58     1545.65     37.22 o 
  27   1   5      436.58      488.47     22.76 o 
  29   1   5      134.17       77.65     19.66 o 
  31   1   5      813.58      781.06     35.21 o 
 -34   2   5      134.89      165.08     17.18 o 
 -32   2   5       26.53       20.96     13.48 o 
 -30   2   5      394.60      396.83     15.87 o 
 -28   2   5      320.73      373.43     12.63 o 
 -26   2   5       81.24       95.97      8.82 o 
 -24   2   5      290.51      312.74     10.05 o 
 -22   2   5       10.63        2.96      5.52 o 
 -20   2   5      190.73      219.30      6.12 o 
 -18   2   5      273.02      255.01      5.87 o 
 -16   2   5      240.70      311.00      5.56 o 
 -14   2   5     4720.39     4781.45     38.64 o 
 -12   2   5     8140.06     7969.27     60.13 o 
 -10   2   5     1685.88     1505.65     12.57 o 
  -8   2   5       26.45       29.56      2.38 o 
  -6   2   5     4729.06     5209.60     41.83 o 
  -4   2   5     6177.69     6346.71     47.69 o 
  -2   2   5     4241.63     4253.99     37.20 o 
   0   2   5     2254.15     2267.81     18.57 o 
   2   2   5      552.06      594.36      6.47 o 
   4   2   5     5992.78     6212.75     42.36 o 
   6   2   5     2280.10     2246.48     16.15 o 
   8   2   5        8.38       -0.77      2.41 o 
  10   2   5      110.81      118.57      3.49 o 
  12   2   5     1014.57     1023.14     10.18 o 
  14   2   5     1578.28     1487.66     13.57 o 
  16   2   5      120.71      134.82      4.80 o 
  18   2   5      167.03      137.68      6.45 o 
  20   2   5      117.94      113.64      8.02 o 
  22   2   5     1435.84     1344.64     26.39 o 
  24   2   5      556.97      561.46     21.38 o 
  26   2   5      149.84      161.13     17.01 o 
  28   2   5      902.48      893.59     33.56 o 
  30   2   5      302.50      349.73     26.04 o 
  32   2   5      681.00      702.96     37.22 o 
 -33   3   5       73.27       43.24     20.07 o 
 -31   3   5      784.14      877.61     24.37 o 
 -29   3   5      102.28       95.66     11.68 o 
 -27   3   5        0.49       -9.75      7.99 o 
 -25   3   5      127.19      111.99      8.45 o 
 -23   3   5       13.53        5.39      6.81 o 
 -21   3   5     1399.63     1387.38     19.18 o 
 -19   3   5      799.17      923.82     12.61 o 
 -17   3   5     2349.54     2429.67     23.16 o 
 -15   3   5      106.42      125.35      4.73 o 
 -13   3   5      187.11      219.45      5.04 o 
 -11   3   5       34.22       53.92      3.35 o 
  -9   3   5      145.34      146.06      3.65 o 
  -7   3   5      462.68      595.59      8.64 o 
  -5   3   5      250.54      266.29      4.39 o 
  -3   3   5      371.95      369.60      5.10 o 
  -1   3   5      744.67      824.06      8.95 o 
   1   3   5        9.61       17.28      2.41 o 
   3   3   5     1523.40     1548.08     14.07 o 
   5   3   5      558.68      569.22      6.29 o 
   7   3   5      747.85      726.96      7.70 o 
   9   3   5     3374.31     3479.19     26.53 o 
  11   3   5      341.17      367.29      5.85 o 
  13   3   5     2201.96     2037.72     17.12 o 
  15   3   5      770.87      761.20      9.80 o 
  17   3   5     1154.90     1051.03     14.49 o 
  19   3   5       85.58       84.76      8.10 o 
  21   3   5      505.72      418.48     14.50 o 
  23   3   5     1235.09     1184.21     31.55 o 
  25   3   5       91.90       53.63     16.05 o 
  27   3   5        0.03      -23.63     15.75 o 
  29   3   5        4.40      -19.04     18.48 o 
  31   3   5      114.86      129.84     23.00 o 
 -32   4   5      326.39      298.88     18.54 o 
 -30   4   5      235.93      270.71     16.46 o 
 -28   4   5      721.61      717.65     23.48 o 
 -26   4   5      451.70      456.17     14.56 o 
 -24   4   5      135.88      160.86      9.75 o 
 -22   4   5     2469.57     2465.15     32.37 o 
 -20   4   5     1708.34     1689.59     23.38 o 
 -18   4   5       28.56       27.93      5.90 o 
 -16   4   5     2780.91     2686.04     26.70 o 
 -14   4   5     1360.52     1390.47     14.74 o 
 -12   4   5     2637.76     2721.83     24.22 o 
 -10   4   5     3801.28     3773.62     34.90 o 
  -8   4   5      372.34      336.62      5.80 o 
  -6   4   5       82.51       62.49      3.43 o 
  -4   4   5     4480.64     4439.93     45.69 o 
  -2   4   5     5971.52     6146.74     48.23 o 
   0   4   5      195.27      161.18      3.92 o 
   2   4   5     2414.74     2500.91     19.12 o 
   4   4   5      745.57      676.51      7.83 o 
   6   4   5     3103.65     3148.77     24.77 o 
   8   4   5      329.33      306.17      5.50 o 
  10   4   5      462.53      462.43      7.02 o 
  12   4   5     1945.93     1978.70     17.88 o 
  14   4   5     2555.84     2593.44     25.21 o 
  16   4   5     1599.73     1498.68     21.32 o 
  18   4   5      147.86      143.90      9.23 o 
  20   4   5     2033.98     2024.56     34.69 o 
  22   4   5      488.72      487.68     20.32 o 
  24   4   5      145.97      189.98     18.77 o 
  26   4   5        0.05      -14.41     15.74 o 
  28   4   5      710.24      836.52     33.31 o 
 -29   5   5     1119.81     1298.28     71.13 o 
 -27   5   5     1243.87     1208.76     33.47 o 
 -25   5   5      185.76      176.00     12.85 o 
 -23   5   5     1497.05     1459.05     26.09 o 
 -21   5   5      706.60      724.58     16.37 o 
 -19   5   5     1264.67     1276.98     20.39 o 
 -17   5   5      139.85      148.20      8.17 o 
 -15   5   5      358.84      364.14      9.84 o 
 -13   5   5      363.35      328.44      8.08 o 
 -11   5   5      895.30      867.86     11.70 o 
  -9   5   5      339.69      356.25      6.86 o 
  -7   5   5      264.41      338.94      7.26 o 
  -5   5   5     1309.24     1285.67     18.22 o 
  -3   5   5     2959.61     3034.91     30.96 o 
  -1   5   5       41.16       30.74      3.56 o 
   1   5   5     1071.18     1160.91     11.59 o 
   3   5   5       67.46       83.62      4.21 o 
   5   5   5      791.78      763.91     10.37 o 
   7   5   5     1392.09     1394.49     14.16 o 
   9   5   5     3533.48     3623.20     31.26 o 
  11   5   5     1285.13     1327.58     16.20 o 
  13   5   5     1947.51     1919.07     26.84 o 
  15   5   5      284.79      303.14     10.89 o 
  17   5   5      916.22      838.45     19.41 o 
  19   5   5       63.34       68.42     10.95 o 
  21   5   5     1316.60     1191.88     34.37 o 
  23   5   5       22.36       -8.52     15.45 o 
  25   5   5      683.17      763.71     35.68 o 
  27   5   5      962.53      884.46     35.02 o 
 -26   6   5       27.02       23.44     21.42 o 
 -24   6   5        1.62      -19.55     13.04 o 
 -22   6   5       19.47       30.63     12.41 o 
 -20   6   5       13.44       16.46     10.45 o 
 -18   6   5      287.29      302.12     12.26 o 
 -16   6   5      457.59      428.62     11.66 o 
 -14   6   5     1362.54     1344.24     20.93 o 
 -12   6   5     1170.97     1158.43     18.35 o 
 -10   6   5      401.10      443.74     10.51 o 
  -8   6   5      335.84      367.52      9.39 o 
  -6   6   5       89.78       84.70      6.21 o 
  -4   6   5        1.24       -1.50      4.91 o 
  -2   6   5      285.36      317.59      7.92 o 
   0   6   5       89.47      107.61      5.73 o 
   2   6   5      333.70      349.88      8.04 o 
   4   6   5      287.26      274.46      8.12 o 
   6   6   5        7.76        9.51      6.17 o 
   8   6   5       44.02       48.84      6.98 o 
  10   6   5      228.04      230.59     10.39 o 
  12   6   5     1441.97     1397.09     24.10 o 
  14   6   5      409.13      399.16     13.26 o 
  16   6   5       79.47       85.46     10.66 o 
  18   6   5       60.03       52.00     12.12 o 
  20   6   5       95.40      107.57     17.41 o 
  22   6   5      385.89      430.84     28.98 o 
  24   6   5        3.93      -20.64     17.01 o 
 -23   7   5      129.94      167.22     25.98 o 
 -21   7   5      222.50      238.92     16.43 o 
 -19   7   5      867.69      949.87     26.93 o 
 -17   7   5      402.57      428.24     16.88 o 
 -15   7   5       22.23        4.28      9.76 o 
 -13   7   5      153.47      174.63     10.96 o 
 -11   7   5      694.69      669.29     18.04 o 
  -9   7   5     1170.67     1138.49     21.97 o 
  -7   7   5       53.21       54.66      7.79 o 
  -5   7   5        0.18       -8.68      6.62 o 
  -3   7   5      360.16      369.31     10.89 o 
  -1   7   5     3817.24     3817.57     47.85 o 
   1   7   5      289.89      301.86      9.54 o 
   3   7   5      470.72      454.93     12.29 o 
   5   7   5     1162.41     1173.19     21.41 o 
   7   7   5     1010.32     1067.18     20.65 o 
   9   7   5      134.48      142.30      9.79 o 
  11   7   5      301.59      301.03     12.66 o 
  13   7   5      680.17      679.59     23.75 o 
  15   7   5     3440.91     3329.79     69.24 o 
  17   7   5        6.87       24.34     18.03 o 
  19   7   5       13.31      -13.91     20.13 o 
  21   7   5      166.02      151.45     19.98 o 
 -18   8   5        0.19      -15.07     15.24 o 
 -16   8   5       51.04       62.70     13.86 o 
 -14   8   5      263.92      266.57     16.04 o 
 -12   8   5       55.69       69.65     12.49 o 
 -10   8   5      527.01      480.32     18.31 o 
  -8   8   5      144.30      130.88     12.95 o 
  -6   8   5      248.78      261.34     16.98 o 
  -4   8   5     2166.68     2140.55     39.14 o 
  -2   8   5      638.03      630.41     17.06 o 
   0   8   5      377.42      373.68     12.51 o 
   2   8   5      304.10      295.63     12.43 o 
   4   8   5     1712.02     1751.17     32.08 o 
   6   8   5     1204.11     1238.30     27.30 o 
   8   8   5      327.53      373.86     16.13 o 
  10   8   5      316.17      339.67     16.95 o 
  12   8   5       56.63       51.26     12.97 o 
  14   8   5      134.30      144.03     15.17 o 
  16   8   5      368.01      392.42     25.86 o 
 -11   9   5       43.42       71.64     27.62 o 
  -9   9   5       78.92       60.95     24.29 o 
  -7   9   5     1555.35     1499.24     54.73 o 
  -5   9   5       69.76       99.89     22.05 o 
  -3   9   5      258.17      249.70     14.03 o 
  -1   9   5       18.72       11.09     11.38 o 
   1   9   5       13.37       26.15     12.02 o 
   3   9   5       27.20       35.06     12.54 o 
   5   9   5        0.15       -8.14     13.35 o 
   7   9   5       51.66       51.83     14.91 o 
 -34   0   6     1231.46     1282.70     53.72 o 
 -32   0   6      106.75      117.32     24.79 o 
 -30   0   6       29.61       46.59     16.24 o 
 -28   0   6     2506.39     2490.74     48.59 o 
 -26   0   6     3449.94     3371.25     57.41 o 
 -24   0   6      258.28      274.34     12.11 o 
 -22   0   6     1422.42     1439.81     24.49 o 
 -20   0   6     1498.33     1594.01     25.52 o 
 -18   0   6    13260.81    13620.93    177.44 o 
 -16   0   6     4681.21     4372.50     54.86 o 
 -14   0   6     3018.09     2689.69     33.39 o 
 -12   0   6     2282.70     2493.60     31.95 o 
 -10   0   6    24609.75    25609.40    360.19 o 
  -8   0   6    27657.40    29489.51    442.28 o 
  -6   0   6     2824.30     2937.63     43.31 o 
  -4   0   6     5968.91     6320.41     91.20 o 
  -2   0   6     1260.23     1207.10     17.84 o 
   0   0   6     1307.82     1197.11     15.88 o 
   2   0   6     1573.42     1500.79     17.31 o 
   4   0   6       72.82       89.97      3.70 o 
   6   0   6     4183.80     4653.41     46.25 o 
   8   0   6      546.47      467.29      8.34 o 
  10   0   6     2812.88     2382.58     27.25 o 
  12   0   6     1067.09     1009.35     13.11 o 
  14   0   6     2397.56     2355.96     27.34 o 
  16   0   6        1.78        1.34      5.70 o 
  18   0   6      213.70      186.21      9.05 o 
  20   0   6     1435.34     1285.11     25.09 o 
  22   0   6     2415.80     2314.75     47.64 o 
  24   0   6     2125.96     1998.39     65.85 o 
  26   0   6        4.44      -11.69     23.47 o 
  28   0   6      330.45      280.48     28.39 o 
  30   0   6     1198.84     1189.90     61.27 o 
 -33   1   6        1.54        0.89     11.17 o 
 -31   1   6      747.67      764.47     19.50 o 
 -29   1   6        2.49       -5.70      7.77 o 
 -27   1   6     1009.08     1094.36     17.44 o 
 -25   1   6      103.45       94.47      6.70 o 
 -23   1   6       90.89       58.96      6.08 o 
 -21   1   6       42.60       42.66      4.72 o 
 -19   1   6      564.87      498.11      8.11 o 
 -17   1   6      142.95      236.25      5.27 o 
 -15   1   6     1491.98     1522.32     15.32 o 
 -13   1   6     1596.75     1714.75     16.44 o 
 -11   1   6      521.38      546.88      7.08 o 
  -9   1   6     2700.97     2677.80     25.65 o 
  -7   1   6     2046.00     1942.57     21.36 o 
  -5   1   6      807.56      907.97     10.83 o 
  -3   1   6      137.49      106.60      3.37 o 
  -1   1   6     2876.24     3472.58     30.52 o 
   1   1   6    28881.37    31915.36    248.81 o 
   3   1   6     6063.44     6872.90     48.11 o 
   5   1   6     2936.69     3267.30     22.90 o 
   7   1   6     1600.24     1631.93     12.88 o 
   9   1   6     3027.32     3032.44     23.38 o 
  11   1   6     1899.82     1849.31     15.38 o 
  13   1   6      343.02      313.26      5.65 o 
  15   1   6       13.26        3.69      3.81 o 
  17   1   6     1423.10     1406.05     15.03 o 
  19   1   6      987.42      992.54     14.51 o 
  21   1   6     1272.82     1245.11     20.07 o 
  23   1   6      684.51      593.59     22.80 o 
  25   1   6      376.20      349.90     19.63 o 
  27   1   6      372.34      327.06     20.28 o 
  29   1   6        1.01       -1.63     16.78 o 
  31   1   6      173.02      237.81     31.34 o 
 -34   2   6      110.97       84.96     16.83 o 
 -32   2   6       94.02      114.15     12.70 o 
 -30   2   6        9.33       16.34     10.35 o 
 -28   2   6       47.67       55.48      8.06 o 
 -26   2   6        9.13       12.12      7.08 o 
 -24   2   6     1490.83     1468.09     20.25 o 
 -22   2   6        0.17       -5.21      5.43 o 
 -20   2   6     5116.73     4946.17     45.06 o 
 -18   2   6     1966.86     1943.18     19.28 o 
 -16   2   6     6716.07     6798.66     57.74 o 
 -14   2   6     1246.79     1223.72     12.11 o 
 -12   2   6     3097.00     3509.74     28.63 o 
 -10   2   6       58.30       76.39      2.98 o 
  -8   2   6     2494.55     2521.75     22.10 o 
  -6   2   6    13996.31    15535.89    128.21 o 
  -4   2   6      900.86      999.40      9.84 o 
  -2   2   6       68.05       46.42      2.37 o 
   0   2   6     1117.14     1059.94      9.37 o 
   2   2   6      420.47      386.38      5.03 o 
   4   2   6      376.83      494.47      5.96 o 
   6   2   6      121.69      196.62      3.67 o 
   8   2   6      782.37      771.29      7.98 o 
  10   2   6       10.67       14.47      3.46 o 
  12   2   6      186.03      161.09      4.78 o 
  14   2   6      160.33      151.26      5.30 o 
  16   2   6     2930.05     2857.58     25.81 o 
  18   2   6      310.72      284.83      8.32 o 
  20   2   6      817.80      799.27     16.60 o 
  22   2   6       25.63        0.69      9.85 o 
  24   2   6      124.30      145.63     17.44 o 
  26   2   6      508.01      444.04     22.12 o 
  28   2   6      246.42      235.91     23.51 o 
  30   2   6      240.38      262.51     24.79 o 
 -33   3   6     1019.90     1101.03     40.27 o 
 -31   3   6       24.13       17.14     13.41 o 
 -29   3   6        0.74      -14.02      9.35 o 
 -27   3   6       25.21       14.25      8.46 o 
 -25   3   6     1681.16     1662.48     23.44 o 
 -23   3   6      144.49      150.21      7.63 o 
 -21   3   6      296.93      298.96      8.26 o 
 -19   3   6       80.75       94.63      5.92 o 
 -17   3   6     6238.12     5851.62     50.73 o 
 -15   3   6     2537.20     2455.96     22.25 o 
 -13   3   6       13.75       15.53      3.43 o 
 -11   3   6      754.57      638.68      8.64 o 
  -9   3   6     2338.71     2130.30     18.40 o 
  -7   3   6     2071.96     1856.59     19.05 o 
  -5   3   6     4418.35     4725.83     42.11 o 
  -3   3   6     1746.95     1653.63     19.48 o 
  -1   3   6    10973.35    11310.05     95.84 o 
   1   3   6     2689.76     2426.92     21.54 o 
   3   3   6     3333.18     3456.19     26.82 o 
   5   3   6     1784.73     2132.34     16.41 o 
   7   3   6    10165.69    10489.15     71.28 o 
   9   3   6     8097.35     8342.29     60.10 o 
  11   3   6     6004.91     5979.47     45.08 o 
  13   3   6     2675.07     2596.55     21.91 o 
  15   3   6       59.85       53.25      4.99 o 
  17   3   6     1729.15     1913.20     24.09 o 
  19   3   6     1034.24      913.05     18.67 o 
  21   3   6      107.24       92.68     10.94 o 
  23   3   6      668.23      708.84     26.21 o 
  25   3   6        2.29      -20.66     13.77 o 
  27   3   6      310.40      266.18     21.75 o 
  29   3   6      170.23      159.15     20.87 o 
 -30   4   6      358.28      325.38     17.81 o 
 -28   4   6      691.37      676.79     27.44 o 
 -26   4   6        3.40      -12.27      8.68 o 
 -24   4   6       56.34       59.31      8.08 o 
 -22   4   6        7.06       -3.55      6.89 o 
 -20   4   6      788.22      715.48     13.63 o 
 -18   4   6      159.14      150.94      6.92 o 
 -16   4   6       22.43       31.97      5.26 o 
 -14   4   6       35.84       52.53      4.67 o 
 -12   4   6     2151.96     2242.82     21.21 o 
 -10   4   6        7.93       10.03      3.51 o 
  -8   4   6       73.97       59.89      3.84 o 
  -6   4   6      618.76      689.92      9.59 o 
  -4   4   6      793.00      875.95     13.77 o 
  -2   4   6     3871.95     4144.35     37.84 o 
   0   4   6     2171.45     2380.80     23.05 o 
   2   4   6       24.03       39.55      3.44 o 
   4   4   6     1022.36     1030.20      9.99 o 
   6   4   6      106.49       84.32      3.83 o 
   8   4   6      178.49      192.56      5.09 o 
  10   4   6      179.56      218.92      5.51 o 
  12   4   6      544.16      528.14      8.77 o 
  14   4   6       18.52       12.40      5.52 o 
  16   4   6     1519.43     1479.32     23.37 o 
  18   4   6       29.65        9.95      8.48 o 
  20   4   6      208.98      196.61     12.37 o 
  22   4   6       41.20       59.76     13.87 o 
  24   4   6      598.30      607.65     26.85 o 
  26   4   6      262.90      279.37     24.84 o 
  28   4   6      241.62      297.50     23.56 o 
 -29   5   6       17.33       29.14     15.55 o 
 -27   5   6      136.50      163.37     15.52 o 
 -25   5   6      314.72      325.03     16.43 o 
 -23   5   6     1286.25     1285.36     25.00 o 
 -21   5   6       73.39       62.25      7.98 o 
 -19   5   6     1194.25     1166.86     19.09 o 
 -17   5   6      220.80      286.78      9.33 o 
 -15   5   6     1239.77     1194.54     17.28 o 
 -13   5   6      890.31      829.01     12.66 o 
 -11   5   6        4.55        3.08      4.78 o 
  -9   5   6     1036.49      977.73     15.09 o 
  -7   5   6      840.58      832.11     10.89 o 
  -5   5   6      753.82      770.58     10.21 o 
  -3   5   6       26.14       19.04      4.15 o 
  -1   5   6      638.21      536.63      8.70 o 
   1   5   6     1383.90     1386.18     15.32 o 
   3   5   6       85.57       89.90      4.56 o 
   5   5   6      444.96      451.78      7.67 o 
   7   5   6       80.38       74.10      4.95 o 
   9   5   6     3603.53     3575.11     36.08 o 
  11   5   6     3760.84     3784.28     39.88 o 
  13   5   6      686.96      679.14     14.86 o 
  15   5   6        2.07      -11.56      7.71 o 
  17   5   6     1983.12     1825.13     31.95 o 
  19   5   6      407.81      454.48     15.99 o 
  21   5   6      263.30      302.38     19.01 o 
  23   5   6     1529.88     1465.57     42.90 o 
  25   5   6       94.24      137.71     20.60 o 
 -26   6   6     1182.28     1118.85     39.04 o 
 -24   6   6      657.21      695.35     29.59 o 
 -22   6   6       77.94       90.44     15.25 o 
 -20   6   6     1482.67     1477.95     26.34 o 
 -18   6   6     2375.79     2364.32     33.84 o 
 -16   6   6      660.63      661.68     14.24 o 
 -14   6   6      405.28      384.32     10.66 o 
 -12   6   6      347.32      345.77      9.59 o 
 -10   6   6     2724.46     2727.39     32.65 o 
  -8   6   6     2150.34     2143.80     27.66 o 
  -6   6   6       34.44       28.16      5.98 o 
  -4   6   6      325.84      322.44      8.97 o 
  -2   6   6     2692.86     2702.35     31.55 o 
   0   6   6     2303.26     2299.75     26.91 o 
   2   6   6     1900.22     1929.03     22.14 o 
   4   6   6      111.10      114.95      6.27 o 
   6   6   6     2292.86     2288.51     28.86 o 
   8   6   6     1622.11     1588.15     24.08 o 
  10   6   6      210.46      209.20     10.14 o 
  12   6   6      251.41      253.04     12.18 o 
  14   6   6      989.91      943.82     21.26 o 
  16   6   6     1673.32     1663.20     31.78 o 
  18   6   6     1087.32     1059.45     29.14 o 
  20   6   6       23.07       11.41     16.97 o 
  22   6   6     1025.16     1091.84     37.26 o 
 -23   7   6      192.36      181.00     18.65 o 
 -21   7   6        5.75       -2.94     17.88 o 
 -19   7   6       41.42       42.91     13.39 o 
 -17   7   6        6.91      -15.94     10.94 o 
 -15   7   6       25.17       12.58      9.56 o 
 -13   7   6        3.50       -1.16      8.56 o 
 -11   7   6     1125.41     1068.58     21.30 o 
  -9   7   6     1501.40     1410.55     26.05 o 
  -7   7   6      898.53      888.62     18.35 o 
  -5   7   6      119.91      115.97      8.79 o 
  -3   7   6      192.80      187.92     10.04 o 
  -1   7   6       33.99       37.64      8.11 o 
   1   7   6      660.51      682.69     14.94 o 
   3   7   6      179.84      183.10      8.72 o 
   5   7   6     2305.02     2321.90     35.64 o 
   7   7   6      519.23      510.75     14.33 o 
   9   7   6       69.02       76.20      8.94 o 
  11   7   6       63.70       57.15      9.41 o 
  13   7   6       37.86       35.01     10.40 o 
  15   7   6        7.18        8.66     12.03 o 
  17   7   6      357.54      344.24     18.16 o 
  19   7   6        0.00      -15.61     14.46 o 
 -18   8   6      738.25      813.51     63.65 o 
 -16   8   6      504.03      547.53     26.68 o 
 -14   8   6      109.58      110.12     22.37 o 
 -12   8   6      851.83      831.34     27.65 o 
 -10   8   6     1145.43     1235.45     44.19 o 
  -8   8   6      428.34      454.61     18.07 o 
  -6   8   6       48.52       41.12     10.62 o 
  -4   8   6      460.84      464.67     17.01 o 
  -2   8   6      580.28      629.86     19.75 o 
   0   8   6      939.33      917.38     24.11 o 
   2   8   6       38.08       37.40      8.83 o 
   4   8   6        5.59       -5.98      9.34 o 
   6   8   6      256.48      264.67     13.65 o 
   8   8   6     2719.85     2708.94     48.05 o 
  10   8   6      970.77      990.74     25.96 o 
  12   8   6       41.68       36.06     12.84 o 
  14   8   6      789.20      807.44     26.04 o 
  -9   9   6     1224.19     1315.43     46.14 o 
  -7   9   6     1740.30     1914.25     57.99 o 
  -5   9   6     1174.19     1180.03     42.72 o 
  -3   9   6       39.84       38.68     15.95 o 
  -1   9   6      779.10      802.96     28.52 o 
   1   9   6     1062.85     1046.59     36.18 o 
   3   9   6     1590.98     1570.04     40.14 o 
   5   9   6        1.35      -17.42     11.82 o 
 -33   1   7        7.37       12.19     17.85 o 
 -31   1   7      267.71      348.60     18.97 o 
 -29   1   7      285.27      315.34     13.04 o 
 -27   1   7        4.00       -3.33      7.37 o 
 -25   1   7      133.48      157.67      8.21 o 
 -23   1   7     1110.69     1158.98     17.60 o 
 -21   1   7     2752.99     2493.78     27.41 o 
 -19   1   7     1372.03     1301.09     15.34 o 
 -17   1   7       24.38       27.07      4.17 o 
 -15   1   7      841.12      767.28      9.63 o 
 -13   1   7     1927.59     1885.64     19.21 o 
 -11   1   7     1552.21     1557.01     16.12 o 
  -9   1   7      115.48      174.10      4.24 o 
  -7   1   7      309.64      189.99      4.64 o 
  -5   1   7      429.75      651.20      9.15 o 
  -3   1   7     1584.46     1576.40     18.28 o 
  -1   1   7      365.78      482.55      6.32 o 
   1   1   7      268.51      166.98      3.52 o 
   3   1   7     9764.32    10151.95     75.42 o 
   5   1   7     5420.12     5848.29     43.60 o 
   7   1   7     2242.25     2383.90     19.34 o 
   9   1   7     1237.16     1158.87     11.39 o 
  11   1   7     2112.55     2020.39     17.91 o 
  13   1   7      308.27      301.08      6.03 o 
  15   1   7       21.57       10.21      4.73 o 
  17   1   7      239.62      303.46      7.93 o 
  19   1   7      966.82      860.63     15.35 o 
  21   1   7      145.34      148.21      9.74 o 
  23   1   7       56.32       40.92     13.44 o 
  25   1   7      224.38      220.37     19.56 o 
  27   1   7     1855.38     1991.70     48.47 o 
  29   1   7      717.71      763.90     31.51 o 
 -32   2   7     1420.10     1440.61     78.68 o 
 -30   2   7     1766.05     1811.99     52.49 o 
 -28   2   7      187.84      205.66     11.27 o 
 -26   2   7     1329.14     1382.50     21.51 o 
 -24   2   7     3508.71     3361.62     38.36 o 
 -22   2   7     2523.77     2699.09     31.70 o 
 -20   2   7        3.16       -2.37      4.59 o 
 -18   2   7      351.13      397.33      7.68 o 
 -16   2   7     1049.02      949.35     11.74 o 
 -14   2   7     3932.34     3960.05     36.62 o 
 -12   2   7     4239.15     4259.95     40.54 o 
 -10   2   7      432.87      473.06      7.56 o 
  -8   2   7       17.59       16.18      3.02 o 
  -6   2   7     9030.58     9778.89    107.64 o 
  -4   2   7     1331.04     1343.59     14.23 o 
  -2   2   7        0.92       -3.53      2.36 o 
   0   2   7     3318.09     3397.17     28.67 o 
   2   2   7     3011.33     2974.29     22.97 o 
   4   2   7        3.13       -3.00      2.68 o 
   6   2   7     1564.58     1634.87     14.82 o 
   8   2   7     2919.05     2933.31     23.79 o 
  10   2   7     4269.89     4161.93     33.48 o 
  12   2   7     2047.55     1944.22     17.50 o 
  14   2   7      143.03      165.86      5.76 o 
  16   2   7        2.60       11.53      5.65 o 
  18   2   7     4077.04     3923.62     45.66 o 
  20   2   7     1897.86     1738.46     26.60 o 
  22   2   7       60.21       28.56     10.62 o 
  24   2   7        0.92       -4.72     13.97 o 
  26   2   7     1394.84     1374.22     38.44 o 
  28   2   7      557.82      645.75     34.91 o 
  30   2   7      839.45      984.68     40.48 o 
 -31   3   7       92.11       84.12     20.79 o 
 -29   3   7       18.30       15.76      9.96 o 
 -27   3   7       52.33       36.38      8.20 o 
 -25   3   7        0.45       -9.85      6.57 o 
 -23   3   7       49.20       42.62      6.30 o 
 -21   3   7        8.33       -7.93      5.29 o 
 -19   3   7      480.53      477.34      9.31 o 
 -17   3   7      849.00      727.60     10.09 o 
 -15   3   7      169.30      159.15      4.84 o 
 -13   3   7        4.46       -1.87      3.36 o 
 -11   3   7      145.95      148.57      4.19 o 
  -9   3   7      422.44      484.21      7.08 o 
  -7   3   7      775.10      815.01     11.87 o 
  -5   3   7     1071.26     1017.68     14.52 o 
  -3   3   7     4166.02     4517.23     37.70 o 
  -1   3   7     8013.73     8636.03     70.05 o 
   1   3   7     2723.02     2982.83     24.94 o 
   3   3   7      221.15      274.21      4.78 o 
   5   3   7      423.12      465.36      6.64 o 
   7   3   7      880.90      813.53      8.90 o 
   9   3   7      370.89      392.29      6.17 o 
  11   3   7       58.37       78.37      4.46 o 
  13   3   7     1417.26     1389.88     15.00 o 
  15   3   7      628.04      572.94     10.92 o 
  17   3   7      718.08      716.94     14.55 o 
  19   3   7     3832.80     3688.77     53.35 o 
  21   3   7      247.91      266.70     13.38 o 
  23   3   7     1598.19     1543.75     34.56 o 
  25   3   7     1436.96     1454.89     39.71 o 
  27   3   7        3.79      -21.82     18.98 o 
  29   3   7      249.51      282.64     24.73 o 
 -30   4   7       41.65       20.97     15.53 o 
 -28   4   7      198.23      235.49     18.38 o 
 -26   4   7      677.92      698.44     17.68 o 
 -24   4   7     3066.17     3190.38     41.15 o 
 -22   4   7     1451.55     1419.02     21.83 o 
 -20   4   7     1917.27     1893.85     25.71 o 
 -18   4   7      849.79      721.26     12.19 o 
 -16   4   7     5516.00     5697.73     58.74 o 
 -14   4   7     4127.11     4071.93     37.81 o 
 -12   4   7     2306.17     2245.83     22.83 o 
 -10   4   7       74.62       96.63      4.20 o 
  -8   4   7     1322.83     1283.96     17.05 o 
  -6   4   7     1002.06      921.81     12.27 o 
  -4   4   7     2864.45     2907.32     28.77 o 
  -2   4   7      537.56      537.55      8.58 o 
   0   4   7     1021.79     1060.06     10.98 o 
   2   4   7     3284.94     3300.45     27.63 o 
   4   4   7     3584.77     3611.85     33.47 o 
   6   4   7     1539.83     1696.02     16.33 o 
   8   4   7      801.09      801.38     10.12 o 
  10   4   7      159.44      154.03      5.49 o 
  12   4   7     2508.17     2362.99     26.11 o 
  14   4   7      933.57      868.81     14.56 o 
  16   4   7     1222.10     1132.60     21.15 o 
  18   4   7      446.95      482.22     14.62 o 
  20   4   7     1327.83     1356.22     28.04 o 
  22   4   7     1537.26     1532.45     34.63 o 
  24   4   7     1104.84     1109.01     37.24 o 
  26   4   7     1395.32     1562.06     46.16 o 
 -29   5   7      259.62      203.41     23.82 o 
 -27   5   7       13.75        3.44     13.49 o 
 -25   5   7      131.41      165.64     12.76 o 
 -23   5   7      452.08      487.37     15.76 o 
 -21   5   7      389.94      395.60     11.26 o 
 -19   5   7      533.14      498.39     12.06 o 
 -17   5   7        1.92       12.97      6.29 o 
 -15   5   7     5715.96     5319.89     56.63 o 
 -13   5   7     4537.51     4324.21     44.01 o 
 -11   5   7      411.93      393.91      8.34 o 
  -9   5   7      113.59      122.28      5.63 o 
  -7   5   7      702.22      640.92     13.66 o 
  -5   5   7     7719.20     7857.34     79.39 o 
  -3   5   7     3244.09     3288.47     33.82 o 
  -1   5   7      705.91      730.90     10.43 o 
   1   5   7     1154.73     1218.42     14.58 o 
   3   5   7     1021.46     1000.58     12.78 o 
   5   5   7     1676.43     1676.81     19.28 o 
   7   5   7     1061.66     1100.09     14.38 o 
   9   5   7      523.73      527.70     10.29 o 
  11   5   7        7.98       -5.72      5.94 o 
  13   5   7      321.26      344.83     11.44 o 
  15   5   7      322.20      308.64     11.94 o 
  17   5   7      158.47      136.28     10.89 o 
  19   5   7      592.22      587.49     20.70 o 
  21   5   7      328.31      330.00     17.85 o 
  23   5   7      900.64      975.34     32.19 o 
  25   5   7      161.16      136.22     20.42 o 
 -26   6   7       69.75      103.73     15.07 o 
 -24   6   7       25.81       15.84     13.02 o 
 -22   6   7      577.02      578.36     19.12 o 
 -20   6   7       36.25       19.68     10.11 o 
 -18   6   7      122.15      138.95      9.53 o 
 -16   6   7      521.79      499.37     12.43 o 
 -14   6   7     1671.46     1640.29     23.00 o 
 -12   6   7      146.47      149.61      7.82 o 
 -10   6   7      197.47      193.85      8.02 o 
  -8   6   7      207.78      219.97      7.78 o 
  -6   6   7      284.26      311.54      8.59 o 
  -4   6   7        4.18       -8.25      5.50 o 
  -2   6   7       68.25       73.52      6.53 o 
   0   6   7       97.04       82.46      6.58 o 
   2   6   7        8.08       12.28      5.92 o 
   4   6   7      115.97      100.17      7.52 o 
   6   6   7      720.68      707.64     13.47 o 
   8   6   7       89.89       93.02      7.70 o 
  10   6   7     1957.15     1915.88     30.76 o 
  12   6   7      119.00      107.48      9.37 o 
  14   6   7        9.17       16.29      8.88 o 
  16   6   7       50.45       52.91     10.40 o 
  18   6   7       24.06       16.04     12.73 o 
  20   6   7       46.06       24.40     13.55 o 
  22   6   7      186.32      201.79     19.05 o 
 -21   7   7     1467.57     1532.91     41.32 o 
 -19   7   7      118.63      106.51     15.26 o 
 -17   7   7      391.90      414.38     17.89 o 
 -15   7   7       86.25      112.51     11.51 o 
 -13   7   7     2456.29     2405.91     40.09 o 
 -11   7   7     4178.25     4091.00     58.91 o 
  -9   7   7        9.30       -5.50      7.45 o 
  -7   7   7     1533.69     1511.74     26.84 o 
  -5   7   7     2652.85     2588.71     37.05 o 
  -3   7   7     2001.46     1940.48     29.84 o 
  -1   7   7      157.81      173.84      9.98 o 
   1   7   7     1720.47     1707.23     29.58 o 
   3   7   7       60.46       55.96      9.02 o 
   5   7   7      432.38      480.41     15.86 o 
   7   7   7      895.14      895.30     20.05 o 
   9   7   7      113.45      116.69     10.09 o 
  11   7   7      197.40      233.79     11.70 o 
  13   7   7     1558.86     1569.74     36.64 o 
  15   7   7      401.89      451.42     18.35 o 
  17   7   7        6.31        3.03     12.67 o 
  19   7   7      589.63      603.69     23.04 o 
 -16   8   7       78.63       92.41     18.00 o 
 -14   8   7       83.45       92.88     16.09 o 
 -12   8   7       76.98       60.37     14.41 o 
 -10   8   7       49.25       42.37     20.69 o 
  -8   8   7      324.95      304.84     16.08 o 
  -6   8   7     1057.82     1037.59     27.44 o 
  -4   8   7       72.77       55.19     11.67 o 
  -2   8   7        6.83      -10.22     10.33 o 
   0   8   7      187.59      195.33     13.91 o 
   2   8   7      252.87      298.46     14.97 o 
   4   8   7      325.62      346.49     15.98 o 
   6   8   7       15.82       21.61     13.45 o 
   8   8   7       46.25       62.02     11.26 o 
  10   8   7      672.96      636.28     23.75 o 
  12   8   7        2.28       -7.14     13.97 o 
  -5   9   7       13.07       18.72     22.03 o 
  -3   9   7       73.61       90.14     22.66 o 
  -1   9   7       56.11       57.45     24.65 o 
   1   9   7      145.62      158.62     18.72 o 
 -32   0   8      388.38      495.25     61.82 o 
 -30   0   8     1025.00     1237.58     43.00 o 
 -28   0   8     4412.14     4341.88     82.17 o 
 -26   0   8       54.47       82.86     10.27 o 
 -24   0   8     1485.79     1412.78     28.76 o 
 -22   0   8     2752.34     2716.42     46.64 o 
 -20   0   8     6856.02     6654.34     97.93 o 
 -18   0   8     2393.31     2370.99     35.96 o 
 -16   0   8       16.16       15.23      4.85 o 
 -14   0   8     2151.79     2025.59     31.66 o 
 -12   0   8      822.63      744.00     16.64 o 
 -10   0   8     8505.56     8552.55    138.15 o 
  -8   0   8     1409.80     1560.10     28.86 o 
  -6   0   8      612.61      465.24     11.22 o 
  -4   0   8    24771.55    26568.82    395.33 o 
  -2   0   8     6941.06     6733.43    100.93 o 
   0   0   8     1618.12     1996.15     27.51 o 
   2   0   8       30.95       -4.37      3.17 o 
   4   0   8     7255.98     7385.10     92.92 o 
   6   0   8     8336.00     8143.75    102.98 o 
   8   0   8     4298.78     3973.22     45.06 o 
  10   0   8      313.61      309.60      8.66 o 
  12   0   8       23.81       31.10      6.30 o 
  14   0   8    17706.15    17188.78    200.00 o 
  16   0   8     4301.81     4014.52     57.19 o 
  18   0   8     1585.90     1610.46     30.68 o 
  20   0   8      610.34      603.01     20.25 o 
  22   0   8     3472.51     3416.96     65.33 o 
  24   0   8      715.57      771.05     39.93 o 
  26   0   8      138.89      123.31     24.56 o 
  28   0   8       29.53      -33.94     22.63 o 
 -33   1   8      137.47      193.86     49.55 o 
 -31   1   8      722.71      765.05     32.05 o 
 -29   1   8       75.16      110.21     12.26 o 
 -27   1   8        8.71      -11.62      7.75 o 
 -25   1   8     2044.13     1902.66     29.15 o 
 -23   1   8      152.66      135.77      8.51 o 
 -21   1   8      645.24      583.51     10.47 o 
 -19   1   8     3243.09     3030.15     32.53 o 
 -17   1   8      550.21      495.34      8.79 o 
 -15   1   8       37.92       28.02      3.68 o 
 -13   1   8      126.51      107.43      4.20 o 
 -11   1   8     1199.78      995.12     12.89 o 
  -9   1   8      417.40      361.34      7.74 o 
  -7   1   8       15.63       21.10      3.69 o 
  -5   1   8     1501.53     1616.62     20.11 o 
  -3   1   8     2533.50     3302.48     37.44 o 
  -1   1   8     1171.19     1203.73     12.92 o 
   1   1   8      728.64      845.31      9.47 o 
   3   1   8     1993.21     2355.60     20.88 o 
   5   1   8     1413.47     1309.15     11.90 o 
   7   1   8       12.32       29.64      3.65 o 
   9   1   8     1399.77     1355.97     12.97 o 
  11   1   8       55.02       50.44      4.22 o 
  13   1   8    11839.83    11867.58     94.92 o 
  15   1   8      858.49      844.78     13.13 o 
  17   1   8     4697.65     4558.95     48.40 o 
  19   1   8      105.85      116.43      8.61 o 
  21   1   8      430.25      358.78     12.09 o 
  23   1   8      402.42      416.12     17.70 o 
  25   1   8        8.79       -7.98     14.55 o 
  27   1   8        0.77      -22.75     15.16 o 
  29   1   8       65.33       64.34     19.45 o 
 -32   2   8       65.59      107.70     20.90 o 
 -30   2   8      448.81      466.97     22.51 o 
 -28   2   8       60.68       86.47     11.60 o 
 -26   2   8      124.67      139.69      8.81 o 
 -24   2   8      265.10      301.48     10.16 o 
 -22   2   8     4006.32     3779.15     44.38 o 
 -20   2   8     1110.87     1125.80     17.84 o 
 -18   2   8      723.29      700.72     11.83 o 
 -16   2   8      243.66      206.78      5.67 o 
 -14   2   8      853.60      838.97     11.42 o 
 -12   2   8     4814.77     4667.50     47.48 o 
 -10   2   8     1849.51     1844.17     21.43 o 
  -8   2   8       11.87       17.41      4.00 o 
  -6   2   8      813.75      845.14     12.53 o 
  -4   2   8      305.65      184.51      4.88 o 
  -2   2   8     3086.28     3392.10     39.21 o 
   0   2   8     2645.60     2997.68     27.19 o 
   2   2   8     1953.56     2253.82     18.51 o 
   4   2   8     3957.66     3863.62     31.49 o 
   6   2   8     1756.79     1652.45     15.32 o 
   8   2   8     1204.14     1191.67     12.95 o 
  10   2   8        9.17        8.50      3.88 o 
  12   2   8     2947.60     2870.87     25.61 o 
  14   2   8        8.62       24.77      5.40 o 
  16   2   8      315.51      295.58      9.01 o 
  18   2   8     1924.56     2016.55     27.46 o 
  20   2   8     1059.89     1109.75     20.16 o 
  22   2   8     1113.81     1084.11     24.86 o 
  24   2   8      480.14      533.19     21.47 o 
  26   2   8      232.00      286.74     20.41 o 
  28   2   8      358.82      473.53     26.37 o 
 -31   3   8        8.27        9.60     18.97 o 
 -29   3   8     1395.60     1471.42     46.06 o 
 -27   3   8     3037.94     3113.58     49.99 o 
 -25   3   8      490.10      524.87     16.81 o 
 -23   3   8       18.03        7.80      6.15 o 
 -21   3   8      260.79      319.69      8.91 o 
 -19   3   8     3723.63     3457.29     41.47 o 
 -17   3   8     5430.74     5189.13     53.51 o 
 -15   3   8     2504.29     2414.61     25.38 o 
 -13   3   8      372.86      340.70      7.02 o 
 -11   3   8      896.99      861.14     10.95 o 
  -9   3   8      831.38      734.06      9.89 o 
  -7   3   8      711.32      813.36     10.51 o 
  -5   3   8      196.01      111.39      3.84 o 
  -3   3   8      135.27      179.90      4.47 o 
  -1   3   8     1100.64     1087.16     11.59 o 
   1   3   8      529.26      603.66      7.87 o 
   3   3   8      367.35      446.73      6.71 o 
   5   3   8      904.56      844.52      9.88 o 
   7   3   8     3907.24     3820.42     34.15 o 
   9   3   8        0.04       -3.80      3.98 o 
  11   3   8     1434.90     1427.74     15.44 o 
  13   3   8      139.13      144.81      6.58 o 
  15   3   8       21.51       33.88      6.63 o 
  17   3   8      208.01      176.48      8.94 o 
  19   3   8     3309.56     3487.61     50.83 o 
  21   3   8      744.84      765.98     20.88 o 
  23   3   8      420.87      524.11     19.55 o 
  25   3   8        5.23      -14.65     15.15 o 
  27   3   8      180.97      214.41     21.75 o 
 -30   4   8       34.33       32.38     13.99 o 
 -28   4   8     1224.37     1281.77     29.38 o 
 -26   4   8     1346.05     1461.32     27.81 o 
 -24   4   8       31.62       27.90      8.17 o 
 -22   4   8      291.65      258.54      8.80 o 
 -20   4   8      508.23      476.10     10.84 o 
 -18   4   8      120.72      104.62      6.43 o 
 -16   4   8      788.40      734.06     13.10 o 
 -14   4   8       30.27       41.28      5.38 o 
 -12   4   8      135.04      164.98      5.49 o 
 -10   4   8      641.43      630.85      9.70 o 
  -8   4   8      254.80      273.99      7.65 o 
  -6   4   8       68.16       64.90      4.05 o 
  -4   4   8      390.66      333.63      6.27 o 
  -2   4   8      391.71      383.22      6.32 o 
   0   4   8      312.75      331.41      6.06 o 
   2   4   8       24.47       23.42      3.93 o 
   4   4   8      402.91      402.76      7.14 o 
   6   4   8        0.17        2.90      4.25 o 
   8   4   8      362.21      380.89      7.89 o 
  10   4   8      713.68      752.21     11.94 o 
  12   4   8       56.55       85.97      6.37 o 
  14   4   8      294.93      293.74      8.87 o 
  16   4   8      250.76      227.40     10.55 o 
  18   4   8      385.20      429.85     13.99 o 
  20   4   8     1040.75     1130.22     25.38 o 
  22   4   8     1038.60      997.86     27.31 o 
  24   4   8      261.55      204.30     18.74 o 
  26   4   8       87.49      131.28     20.25 o 
 -27   5   8      960.43     1032.91     43.61 o 
 -25   5   8      596.34      638.63     27.53 o 
 -23   5   8      117.43      117.53     10.10 o 
 -21   5   8      402.39      397.90     11.37 o 
 -19   5   8      575.29      678.67     14.13 o 
 -17   5   8     1297.15     1357.61     20.03 o 
 -15   5   8      440.23      414.07     10.12 o 
 -13   5   8     1531.78     1481.19     19.08 o 
 -11   5   8        3.69       -7.68      5.12 o 
  -9   5   8     2175.16     2153.97     28.28 o 
  -7   5   8      183.65      173.74      5.92 o 
  -5   5   8      334.15      320.62      7.32 o 
  -3   5   8     6907.01     6880.64     65.68 o 
  -1   5   8      240.12      217.92      6.59 o 
   1   5   8      350.45      336.69      7.66 o 
   3   5   8     3105.13     3047.44     31.92 o 
   5   5   8      449.64      444.36      9.61 o 
   7   5   8        4.24        1.16      5.86 o 
   9   5   8      774.82      780.69     13.97 o 
  11   5   8     1583.83     1569.83     21.13 o 
  13   5   8       88.32       74.68      8.30 o 
  15   5   8      955.60      866.21     19.16 o 
  17   5   8      117.60      152.77     11.08 o 
  19   5   8      200.46      191.78     12.83 o 
  21   5   8     2445.34     2569.68     49.82 o 
  23   5   8      343.14      367.49     19.55 o 
 -24   6   8     1206.10     1422.30     35.59 o 
 -22   6   8       16.15       14.16      9.66 o 
 -20   6   8     2391.14     2411.48     38.16 o 
 -18   6   8      978.67      938.99     18.46 o 
 -16   6   8       58.45       32.85      7.42 o 
 -14   6   8       56.82       67.57      7.13 o 
 -12   6   8      548.84      548.96     11.72 o 
 -10   6   8      135.30      121.85      7.05 o 
  -8   6   8      440.95      453.50     10.61 o 
  -6   6   8      426.91      412.58     10.56 o 
  -4   6   8      456.05      435.96      9.84 o 
  -2   6   8      574.30      548.63     11.73 o 
   0   6   8     1891.64     1908.10     24.51 o 
   2   6   8     2365.89     2388.41     29.44 o 
   4   6   8     2817.41     2868.75     36.14 o 
   6   6   8      137.06      133.61      8.38 o 
   8   6   8        0.14       -1.31      7.78 o 
  10   6   8       20.24       19.48      8.37 o 
  12   6   8     2057.77     2017.05     34.29 o 
  14   6   8      560.78      581.20     17.89 o 
  16   6   8      134.54      173.38     11.62 o 
  18   6   8       39.00       19.38     11.95 o 
  20   6   8      129.96      129.94     15.27 o 
 -21   7   8       25.01       34.06     14.68 o 
 -19   7   8      188.94      231.58     16.96 o 
 -17   7   8        0.28       -4.73      9.95 o 
 -15   7   8      376.83      410.56     21.46 o 
 -13   7   8       63.03       60.67      9.85 o 
 -11   7   8      191.98      199.67     10.28 o 
  -9   7   8     1931.67     1882.20     30.03 o 
  -7   7   8      525.45      497.65     13.11 o 
  -5   7   8       70.12       48.54      8.36 o 
  -3   7   8       20.47       11.36      7.54 o 
  -1   7   8        3.99       -6.20      7.34 o 
   1   7   8       86.23       92.46      9.02 o 
   3   7   8      257.28      265.00     11.34 o 
   5   7   8      651.46      630.68     18.45 o 
   7   7   8     1751.63     1732.15     35.04 o 
   9   7   8      802.94      818.81     23.08 o 
  11   7   8       74.72       83.42     10.33 o 
  13   7   8       14.90       10.07     10.46 o 
  15   7   8       36.80       -0.01     12.34 o 
  17   7   8       60.49       85.83     15.56 o 
 -14   8   8       73.31       88.05     17.45 o 
 -12   8   8      781.75      784.63     27.85 o 
 -10   8   8       69.08       63.67     16.20 o 
  -8   8   8       29.66        1.90     12.95 o 
  -6   8   8       68.20       68.71     13.87 o 
  -4   8   8      153.71      160.63     14.62 o 
  -2   8   8       46.94       21.85     14.15 o 
   0   8   8      872.61      862.28     28.32 o 
   2   8   8      323.19      331.23     17.71 o 
   4   8   8       90.20      100.62     13.21 o 
   6   8   8     2755.32     2840.35     57.88 o 
   8   8   8      166.10      198.71     26.07 o 
  10   8   8      385.82      361.78     31.22 o 
 -31   1   9      606.41      652.58     29.31 o 
 -29   1   9      182.62      236.29     15.81 o 
 -27   1   9      351.70      424.00     13.37 o 
 -25   1   9     1867.60     1968.95     28.41 o 
 -23   1   9     6564.57     6578.94     77.81 o 
 -21   1   9     3818.50     3672.85     42.21 o 
 -19   1   9     1351.58     1195.24     16.67 o 
 -17   1   9      943.52      920.37     13.50 o 
 -15   1   9     2703.53     2659.11     31.62 o 
 -13   1   9     1145.50     1168.11     16.67 o 
 -11   1   9        1.85        2.00      4.00 o 
  -9   1   9       87.13       32.66      4.41 o 
  -7   1   9     2120.34     2440.67     32.65 o 
  -5   1   9      388.73      407.87      8.43 o 
  -3   1   9      767.88      722.61     10.81 o 
  -1   1   9       31.90       82.42      3.89 o 
   1   1   9     1989.76     1857.77     17.97 o 
   3   1   9      454.38      479.36      7.07 o 
   5   1   9      451.78      511.68      7.44 o 
   7   1   9      394.38      337.72      5.94 o 
   9   1   9     4283.10     4035.50     35.77 o 
  11   1   9      388.02      310.69      6.22 o 
  13   1   9      865.07      960.88     12.89 o 
  15   1   9     3637.47     3824.75     39.32 o 
  17   1   9        0.79        3.42      6.75 o 
  19   1   9       18.46       -0.13      7.53 o 
  21   1   9     1354.29     1483.09     24.28 o 
  23   1   9     1313.03     1381.72     30.15 o 
  25   1   9     1400.62     1525.78     37.66 o 
  27   1   9      936.59      956.70     32.85 o 
 -32   2   9     1608.83     1704.66    122.66 o 
 -30   2   9      146.13      198.00     16.23 o 
 -28   2   9      529.90      592.82     31.72 o 
 -26   2   9     2088.93     1976.56     32.25 o 
 -24   2   9      317.82      369.66     11.32 o 
 -22   2   9       16.46        4.77      6.24 o 
 -20   2   9      115.65      146.17      7.16 o 
 -18   2   9     1371.16     1316.65     18.67 o 
 -16   2   9      241.33      173.87      6.09 o 
 -14   2   9      618.12      579.72     10.70 o 
 -12   2   9      492.38      458.17      9.36 o 
 -10   2   9       29.33       32.11      5.29 o 
  -8   2   9     9408.04     9649.40    113.15 o 
  -6   2   9     2143.29     2108.20     25.73 o 
  -4   2   9     3811.68     3975.73     42.89 o 
  -2   2   9     2589.64     2694.27     27.78 o 
   0   2   9     2780.92     2776.81     27.90 o 
   2   2   9      864.92      762.10      9.65 o 
   4   2   9        4.43       11.24      3.29 o 
   6   2   9     2659.07     2632.89     23.38 o 
   8   2   9      178.86      199.00      5.54 o 
  10   2   9     4165.84     4049.96     36.93 o 
  12   2   9      700.93      624.26     10.09 o 
  14   2   9       10.58        4.27      5.83 o 
  16   2   9     3211.65     3179.05     36.96 o 
  18   2   9     5177.62     5110.51     59.31 o 
  20   2   9       47.79       35.00      8.77 o 
  22   2   9      384.53      404.67     15.75 o 
  24   2   9     1017.00     1016.39     28.34 o 
  26   2   9      316.33      228.55     20.09 o 
 -31   3   9      720.69      837.75     53.95 o 
 -29   3   9       25.29       56.89     14.39 o 
 -27   3   9      264.53      264.97     15.06 o 
 -25   3   9     1230.29     1232.46     24.78 o 
 -23   3   9      108.75      161.32      9.11 o 
 -21   3   9      391.86      453.45     11.08 o 
 -19   3   9        0.17       -4.60      5.94 o 
 -17   3   9      764.98      683.37     12.79 o 
 -15   3   9      292.20      201.19      7.08 o 
 -13   3   9      566.59      590.38     11.01 o 
 -11   3   9     3093.29     3123.26     35.62 o 
  -9   3   9      976.82      956.00     17.15 o 
  -7   3   9     4294.07     4344.34     49.59 o 
  -5   3   9      445.58      405.79      7.30 o 
  -3   3   9      159.51      168.68      4.56 o 
  -1   3   9     4746.53     5006.46     45.46 o 
   1   3   9      192.79      194.91      4.66 o 
   3   3   9     1343.70     1351.56     13.37 o 
   5   3   9       87.87       85.38      4.35 o 
   7   3   9       13.11        6.93      4.37 o 
   9   3   9     3323.11     3477.10     34.38 o 
  11   3   9      235.96      286.85      7.57 o 
  13   3   9     2204.64     2038.54     24.63 o 
  15   3   9     3944.58     3795.12     42.96 o 
  17   3   9      353.57      325.20     10.78 o 
  19   3   9      343.96      374.34     14.21 o 
  21   3   9       13.22        1.28     10.28 o 
  23   3   9      168.56      200.45     15.00 o 
  25   3   9      557.68      598.41     21.94 o 
 -28   4   9        0.69        4.29     13.02 o 
 -26   4   9      659.50      721.77     26.45 o 
 -24   4   9     1292.18     1291.61     31.57 o 
 -22   4   9       88.15       98.24      9.86 o 
 -20   4   9     1058.28      923.28     16.21 o 
 -18   4   9     1039.77     1037.34     15.98 o 
 -16   4   9      775.75      791.41     13.52 o 
 -14   4   9      285.72      242.53      7.51 o 
 -12   4   9       57.42       85.39      5.59 o 
 -10   4   9     4833.61     4915.34     53.03 o 
  -8   4   9        0.78       -1.42      4.03 o 
  -6   4   9       13.67       16.41      4.22 o 
  -4   4   9     1410.94     1439.25     17.58 o 
  -2   4   9     4250.26     4285.49     48.72 o 
   0   4   9     6210.84     6336.41     55.34 o 
   2   4   9       83.61       85.43      4.74 o 
   4   4   9       19.19       10.68      4.50 o 
   6   4   9     1126.13     1114.07     14.44 o 
   8   4   9     8599.80     8487.86     85.55 o 
  10   4   9      144.27      130.90      7.24 o 
  12   4   9      142.77      135.58      7.43 o 
  14   4   9     1387.05     1381.99     19.62 o 
  16   4   9      798.49      777.92     17.37 o 
  18   4   9       43.05       30.35      9.13 o 
  20   4   9     1407.37     1467.55     29.53 o 
  22   4   9       15.34       -1.58     12.63 o 
  24   4   9     2180.97     2328.51     47.05 o 
 -27   5   9       49.57       43.64     15.67 o 
 -25   5   9       30.82       31.45     13.46 o 
 -23   5   9      208.69      233.09     13.58 o 
 -21   5   9        1.12       -5.30      7.37 o 
 -19   5   9      145.55      188.52      9.60 o 
 -17   5   9      475.53      492.96     12.04 o 
 -15   5   9       25.78       21.35      5.93 o 
 -13   5   9       20.17       15.13      5.27 o 
 -11   5   9        0.48       -6.45      4.90 o 
  -9   5   9      235.21      228.38      6.93 o 
  -7   5   9      522.62      522.81     10.04 o 
  -5   5   9       10.00       16.01      5.25 o 
  -3   5   9     1602.86     1538.81     19.82 o 
  -1   5   9       11.37       -1.14      5.10 o 
   1   5   9       60.48       65.98      5.75 o 
   3   5   9        0.19       -5.64      5.25 o 
   5   5   9     1371.35     1352.95     18.56 o 
   7   5   9     5561.20     5588.86     60.96 o 
   9   5   9      658.84      659.86     13.56 o 
  11   5   9      395.88      358.61     11.67 o 
  13   5   9      105.80      120.29      9.79 o 
  15   5   9     2328.98     2431.11     39.76 o 
  17   5   9     3527.30     3552.02     60.22 o 
  19   5   9      524.84      577.71     18.18 o 
  21   5   9        0.97        1.17     12.33 o 
 -24   6   9      167.53      242.02     15.21 o 
 -22   6   9       34.35       45.00     10.80 o 
 -20   6   9        5.56        5.72      8.34 o 
 -18   6   9      134.92      137.31      9.56 o 
 -16   6   9     1073.24      990.17     17.99 o 
 -14   6   9      475.96      452.75     11.73 o 
 -12   6   9      128.90      134.65      7.65 o 
 -10   6   9        3.11        1.27      6.09 o 
  -8   6   9        0.04       -8.81      5.88 o 
  -6   6   9       24.07       -3.82      5.75 o 
  -4   6   9     2620.83     2557.69     30.81 o 
  -2   6   9      192.05      194.03      7.79 o 
   0   6   9      288.31      276.96      8.85 o 
   2   6   9     1765.52     1840.16     24.09 o 
   4   6   9     1449.23     1479.71     22.45 o 
   6   6   9      338.78      343.38     10.58 o 
   8   6   9       59.61       49.44      8.38 o 
  10   6   9        6.64       11.07      9.53 o 
  12   6   9      122.21      124.01     12.48 o 
  14   6   9      873.48      887.04     23.48 o 
  16   6   9      200.78      183.13     15.39 o 
  18   6   9      122.84      172.34     14.76 o 
 -19   7   9      205.12      230.81     17.31 o 
 -17   7   9      128.31      219.27     12.92 o 
 -15   7   9      270.46      294.03     13.29 o 
 -13   7   9       79.42       88.56      9.79 o 
 -11   7   9        3.29        3.34      8.52 o 
  -9   7   9      241.44      253.59     12.50 o 
  -7   7   9     1975.06     2004.12     36.40 o 
  -5   7   9      196.82      194.43      9.94 o 
  -3   7   9       12.45      -11.63      7.75 o 
  -1   7   9     5842.33     5869.86     81.06 o 
   1   7   9     2057.79     2063.72     34.29 o 
   3   7   9      135.48      125.91     10.93 o 
   5   7   9     1998.08     1993.48     45.33 o 
   7   7   9      504.86      529.98     19.43 o 
   9   7   9      232.21      260.81     15.58 o 
  11   7   9      804.60      809.59     28.07 o 
  13   7   9       52.11       68.24     15.35 o 
  15   7   9       94.49      121.24     21.10 o 
 -12   8   9       15.03        3.71     16.51 o 
 -10   8   9       59.63       41.20     14.95 o 
  -8   8   9      203.54      199.87     18.54 o 
  -6   8   9      538.33      494.64     29.81 o 
  -4   8   9       80.52       69.71     14.21 o 
  -2   8   9       87.08       84.71     14.62 o 
   0   8   9      533.16      570.64     24.33 o 
   2   8   9     3230.06     3251.24     70.88 o 
   4   8   9      279.89      267.64     21.35 o 
   6   8   9      274.68      328.22     20.60 o 
   8   8   9      231.07      266.95     24.56 o 
 -32   0  10        3.45       19.54     26.39 o 
 -30   0  10     2372.96     2278.81     65.38 o 
 -28   0  10        2.55       16.70     14.46 o 
 -26   0  10     1760.54     1705.95     37.12 o 
 -24   0  10      765.00      809.98     22.51 o 
 -22   0  10       45.73       45.04     10.29 o 
 -20   0  10      216.11      176.24     10.58 o 
 -18   0  10      161.36      222.98     11.76 o 
 -16   0  10     3495.17     3585.41     65.36 o 
 -14   0  10     3428.17     3431.63     73.07 o 
 -12   0  10     6029.83     5828.81    109.49 o 
 -10   0  10     1597.63     1454.08     30.20 o 
  -8   0  10    10202.46     9471.20    195.14 o 
  -6   0  10     5203.67     5179.09     88.62 o 
  -4   0  10      477.99      489.51     13.80 o 
  -2   0  10       92.36      115.45      6.59 o 
   0   0  10     3960.00     4146.85     57.51 o 
   2   0  10     5547.60     5590.31     73.94 o 
   4   0  10       86.85       90.60      6.73 o 
   6   0  10      133.72      220.47      8.68 o 
   8   0  10     6465.16     6850.29     94.96 o 
  10   0  10     1739.37     1720.71     27.37 o 
  12   0  10     2491.39     2502.88     37.29 o 
  14   0  10     6083.90     5947.68     84.32 o 
  16   0  10     1078.39     1097.25     23.40 o 
  18   0  10     2921.68     2815.51     48.95 o 
  20   0  10     4267.19     4230.81     73.33 o 
  22   0  10     1684.93     1745.49     42.69 o 
  24   0  10       11.63       16.23     15.71 o 
  26   0  10     2907.68     3116.78     95.90 o 
 -31   1  10      106.42      148.51     16.28 o 
 -29   1  10       58.41      104.01     13.26 o 
 -27   1  10      121.99      114.11     10.23 o 
 -25   1  10       17.27       17.88      7.67 o 
 -23   1  10      439.22      402.05     10.87 o 
 -21   1  10      231.45      266.68      8.08 o 
 -19   1  10      264.97      211.56      7.50 o 
 -17   1  10     1402.18     1347.16     22.07 o 
 -15   1  10      833.44      767.88     14.02 o 
 -13   1  10     3848.20     3735.48     47.11 o 
 -11   1  10     1029.89      997.53     18.34 o 
  -9   1  10     3403.23     3376.50     50.59 o 
  -7   1  10     4584.58     4433.52     62.17 o 
  -5   1  10     1006.67     1090.85     16.16 o 
  -3   1  10      173.34      167.04      5.60 o 
  -1   1  10      399.87      376.10      7.06 o 
   1   1  10      347.47      295.88      5.69 o 
   3   1  10      624.86      658.22      8.75 o 
   5   1  10      762.66      758.63      9.87 o 
   7   1  10     3163.45     2926.80     30.20 o 
   9   1  10     1524.60     1499.86     16.62 o 
  11   1  10     6875.73     6563.76     65.57 o 
  13   1  10      118.36      117.29      6.16 o 
  15   1  10      910.70      883.74     14.19 o 
  17   1  10     1241.07     1272.67     19.25 o 
  19   1  10      711.80      692.96     14.80 o 
  21   1  10      224.75      263.43     11.56 o 
  23   1  10       38.14       12.68     10.79 o 
  25   1  10       52.22       41.10     13.73 o 
  27   1  10        0.14      -24.03     16.02 o 
 -30   2  10      438.30      468.44     20.38 o 
 -28   2  10       15.07       12.00     10.90 o 
 -26   2  10       97.88       82.55     10.27 o 
 -24   2  10      359.15      330.94     11.13 o 
 -22   2  10      901.21      886.51     17.15 o 
 -20   2  10      306.97      295.60      9.11 o 
 -18   2  10       82.14       77.15      6.40 o 
 -16   2  10        8.44        9.12      5.51 o 
 -14   2  10     3867.30     3903.70     46.29 o 
 -12   2  10     1334.28     1358.36     22.01 o 
 -10   2  10     3339.19     3385.65     47.12 o 
  -8   2  10      764.20      685.75     12.86 o 
  -6   2  10     1044.21     1061.92     16.30 o 
  -4   2  10     1073.67     1100.18     16.12 o 
  -2   2  10      956.33      933.66     13.16 o 
   0   2  10     1015.19      985.30     12.97 o 
   2   2  10     1840.61     1762.21     18.54 o 
   4   2  10      106.46       88.91      4.23 o 
   6   2  10        0.21       -2.30      3.94 o 
   8   2  10        4.28        0.57      4.44 o 
  10   2  10     8498.98     8432.74     83.04 o 
  12   2  10      719.22      714.54     13.11 o 
  14   2  10     1089.47     1071.68     15.53 o 
  16   2  10        9.81        3.10      6.48 o 
  18   2  10     1182.10     1146.34     18.96 o 
  20   2  10     1554.04     1527.46     26.11 o 
  22   2  10      110.48      107.46     11.96 o 
  24   2  10       47.34       36.92     13.20 o 
  26   2  10       13.53       22.96     13.95 o 
 -29   3  10      173.60      157.38     14.84 o 
 -27   3  10     1058.01     1161.64     36.19 o 
 -25   3  10       56.15       34.11     10.38 o 
 -23   3  10      194.41      209.86     10.94 o 
 -21   3  10     1466.70     1483.00     28.79 o 
 -19   3  10      571.27      646.54     13.94 o 
 -17   3  10       76.24       93.17      6.62 o 
 -15   3  10      762.20      778.91     13.40 o 
 -13   3  10       65.32       54.51      5.63 o 
 -11   3  10      128.00      139.95      5.88 o 
  -9   3  10     1682.68     1519.04     20.10 o 
  -7   3  10     5321.95     5141.37     60.85 o 
  -5   3  10     2029.13     1903.96     24.92 o 
  -3   3  10      749.01      721.87     11.55 o 
  -1   3  10     3401.39     3353.60     46.17 o 
   1   3  10     2135.20     2007.16     19.33 o 
   3   3  10     4923.26     4721.79     42.35 o 
   5   3  10     6415.36     6347.96     55.73 o 
   7   3  10       14.47        7.96      5.01 o 
   9   3  10      737.89      778.01     12.95 o 
  11   3  10     5078.03     5118.56     54.88 o 
  13   3  10     3532.11     3480.01     42.40 o 
  15   3  10        1.96        4.23      6.50 o 
  17   3  10     1503.75     1620.88     24.01 o 
  19   3  10      964.08     1092.59     21.25 o 
  21   3  10     1760.99     1798.03     33.73 o 
  23   3  10      112.06      104.59     13.72 o 
  25   3  10       63.49       71.59     14.48 o 
 -28   4  10      454.24      548.29     35.30 o 
 -26   4  10      108.79      128.09     12.55 o 
 -24   4  10      301.92      266.61     16.28 o 
 -22   4  10     1208.11     1240.90     27.60 o 
 -20   4  10       82.55       80.54      8.95 o 
 -18   4  10      145.83      160.50      8.54 o 
 -16   4  10        0.80       -6.81      6.45 o 
 -14   4  10      184.70      188.16      7.72 o 
 -12   4  10     1461.02     1317.32     22.06 o 
 -10   4  10      329.36      302.99      8.32 o 
  -8   4  10     2238.63     2143.20     30.77 o 
  -6   4  10     2737.01     2802.32     41.46 o 
  -4   4  10     3697.59     3633.88     54.08 o 
  -2   4  10        8.62        3.32      4.93 o 
   0   4  10        6.79       -4.02      4.54 o 
   2   4  10      676.65      689.55     12.67 o 
   4   4  10     1384.53     1403.65     17.08 o 
   6   4  10      601.56      608.05     10.92 o 
   8   4  10     1299.77     1258.81     17.65 o 
  10   4  10      253.05      252.23      8.77 o 
  12   4  10       46.76       43.67      7.41 o 
  14   4  10      242.04      229.92     10.25 o 
  16   4  10     1238.16     1216.84     22.33 o 
  18   4  10        1.84        3.37      9.58 o 
  20   4  10      313.39      307.38     14.79 o 
  22   4  10      159.84      168.58     25.43 o 
 -25   5  10       87.89      115.12     13.48 o 
 -23   5  10     1345.61     1289.35     44.32 o 
 -21   5  10      562.28      633.13     21.51 o 
 -19   5  10       65.89       50.19      8.70 o 
 -17   5  10       87.44       65.44      7.84 o 
 -15   5  10       74.89       80.61      7.74 o 
 -13   5  10       24.52        4.57      5.75 o 
 -11   5  10      251.00      296.38      8.16 o 
  -9   5  10        1.94        1.13      5.24 o 
  -7   5  10      266.67      261.23      7.93 o 
  -5   5  10     6324.00     6333.46     71.20 o 
  -3   5  10      674.09      645.65     11.74 o 
  -1   5  10     1805.52     1878.79     24.90 o 
   1   5  10     3395.80     3258.34     37.23 o 
   3   5  10     7119.98     6940.15     74.18 o 
   5   5  10      444.26      434.19     10.11 o 
   7   5  10       10.17        5.25      6.20 o 
   9   5  10        3.10       -0.63      6.41 o 
  11   5  10      348.77      327.24     11.15 o 
  13   5  10      204.59      197.08     11.80 o 
  15   5  10       59.82       55.36     12.03 o 
  17   5  10      107.52       84.56     14.65 o 
  19   5  10      854.48      865.67     25.66 o 
  21   5  10      507.78      579.25     22.67 o 
 -22   6  10      499.41      506.57     20.16 o 
 -20   6  10      811.64      817.32     26.35 o 
 -18   6  10       57.08       47.30      9.34 o 
 -16   6  10      530.54      529.68     14.76 o 
 -14   6  10     2328.15     2322.60     33.21 o 
 -12   6  10      143.24      159.34      8.45 o 
 -10   6  10        2.68        2.97      5.87 o 
  -8   6  10      321.35      344.45      9.78 o 
  -6   6  10       14.82       12.22      6.74 o 
  -4   6  10      624.29      655.96     13.76 o 
  -2   6  10     1612.39     1605.81     23.51 o 
   0   6  10       14.02        1.48      6.06 o 
   2   6  10      527.18      542.21     12.57 o 
   4   6  10     4635.03     4733.91     59.21 o 
   6   6  10      233.87      233.90     10.10 o 
   8   6  10      225.18      224.11     10.93 o 
  10   6  10     1144.16     1149.29     26.84 o 
  12   6  10      473.75      513.51     21.17 o 
  14   6  10       11.12       33.23     13.36 o 
  16   6  10       79.72       68.27     14.92 o 
 -17   7  10      719.31      684.11     20.59 o 
 -15   7  10        0.13      -10.79      9.36 o 
 -13   7  10      194.21      195.37     10.77 o 
 -11   7  10      179.36      175.99     10.63 o 
  -9   7  10       21.51       18.53      8.45 o 
  -7   7  10        3.52      -10.58      8.11 o 
  -5   7  10      164.56      125.35     10.12 o 
  -3   7  10     1613.91     1647.94     28.44 o 
  -1   7  10       13.06       12.18      8.29 o 
   1   7  10      139.32      154.73     10.41 o 
   3   7  10     2037.53     2123.53     36.52 o 
   5   7  10      464.86      466.83     19.74 o 
   7   7  10     4086.65     3974.42     77.05 o 
   9   7  10     1079.80     1130.30     37.33 o 
  11   7  10      718.51      783.81     35.34 o 
  13   7  10      467.22      502.15     25.98 o 
  -8   8  10     1031.24     1001.45     49.37 o 
  -6   8  10      322.35      329.04     19.91 o 
  -4   8  10        8.29      -15.31     13.66 o 
  -2   8  10       11.52       -8.76     15.04 o 
   0   8  10      323.77      351.81     22.54 o 
   2   8  10       41.42       61.06     16.88 o 
   4   8  10      238.01      246.26     21.44 o 
 -31   1  11      248.44      302.47     23.89 o 
 -29   1  11     1460.17     1680.65     36.27 o 
 -27   1  11      525.47      606.63     19.44 o 
 -25   1  11      386.32      420.21     13.95 o 
 -23   1  11      130.46      127.00      9.21 o 
 -21   1  11       60.08       67.81      7.66 o 
 -19   1  11     1146.35     1241.81     21.64 o 
 -17   1  11      524.72      603.47     14.13 o 
 -15   1  11      422.52      385.51     10.25 o 
 -13   1  11     6719.80     6363.22     98.94 o 
 -11   1  11    11928.46    11522.03    175.24 o 
  -9   1  11      698.13      617.49     14.83 o 
  -7   1  11      151.05      130.62      6.72 o 
  -5   1  11    11704.25    11534.77    149.03 o 
  -3   1  11    13514.81    13160.50    151.16 o 
  -1   1  11     8171.57     8005.82     87.25 o 
   1   1  11     2816.80     2910.98     29.76 o 
   3   1  11      587.95      607.97      9.50 o 
   5   1  11     2713.44     2607.69     26.94 o 
   7   1  11     9235.41     8576.96     86.32 o 
   9   1  11     2457.96     2145.99     26.58 o 
  11   1  11      495.84      348.91      8.80 o 
  13   1  11     1814.26     1938.34     24.74 o 
  15   1  11      884.33      901.22     14.36 o 
  17   1  11      650.48      641.34     13.11 o 
  19   1  11      104.94      146.39      8.72 o 
  21   1  11      444.91      488.82     14.22 o 
  23   1  11      698.86      730.86     20.42 o 
  25   1  11      486.93      531.68     19.22 o 
 -30   2  11      260.82      285.52     16.75 o 
 -28   2  11      781.05      790.97     26.75 o 
 -26   2  11      199.30      209.46     14.51 o 
 -24   2  11       22.33       32.57      9.31 o 
 -22   2  11      465.75      464.50     12.56 o 
 -20   2  11     1444.76     1556.42     24.61 o 
 -18   2  11     1338.79     1310.67     20.42 o 
 -16   2  11      409.21      368.92      9.64 o 
 -14   2  11      205.05      202.14      8.40 o 
 -12   2  11      221.87      224.20      8.75 o 
 -10   2  11     3108.30     3127.04     45.97 o 
  -8   2  11     2151.86     2120.12     31.20 o 
  -6   2  11      126.90      126.20      7.03 o 
  -4   2  11     2575.98     2609.38     32.27 o 
  -2   2  11     2248.69     2273.40     26.75 o 
   0   2  11       32.57       32.91      5.01 o 
   2   2  11      557.16      602.05     10.47 o 
   4   2  11     4621.15     4647.04     46.52 o 
   6   2  11      862.31      769.13     12.30 o 
   8   2  11      121.89      101.09      5.63 o 
  10   2  11       26.56       26.55      5.76 o 
  12   2  11       16.30       17.18      6.28 o 
  14   2  11      896.12      918.34     16.91 o 
  16   2  11      981.55      957.72     17.43 o 
  18   2  11       53.17       59.97      8.18 o 
  20   2  11        0.13      -13.26      8.84 o 
  22   2  11     1914.98     1994.58     34.56 o 
  24   2  11      503.13      489.77     24.49 o 
 -29   3  11      257.69      303.99     21.56 o 
 -27   3  11     1344.98     1453.47     44.49 o 
 -25   3  11      748.46      845.93     24.88 o 
 -23   3  11      344.29      327.53     14.90 o 
 -21   3  11     1322.25     1306.35     24.30 o 
 -19   3  11      246.54      203.20      9.38 o 
 -17   3  11      102.96       83.65      6.59 o 
 -15   3  11      623.03      520.20     12.42 o 
 -13   3  11       29.82       48.68      6.35 o 
 -11   3  11      617.16      682.69     13.67 o 
  -9   3  11     2464.53     2514.32     37.04 o 
  -7   3  11       69.99       77.09      6.10 o 
  -5   3  11      598.05      592.40     11.40 o 
  -3   3  11      342.21      335.43      8.17 o 
  -1   3  11     6767.66     6611.20     73.86 o 
   1   3  11     3602.80     3501.16     39.23 o 
   3   3  11     1168.40     1145.18     16.05 o 
   5   3  11        1.81        6.51      4.61 o 
   7   3  11      333.99      346.64      8.11 o 
   9   3  11      367.00      335.75      8.44 o 
  11   3  11        6.19        7.71      6.44 o 
  13   3  11     1046.93      950.25     16.82 o 
  15   3  11       13.70       11.47      8.62 o 
  17   3  11       12.99       -3.90      7.92 o 
  19   3  11       36.61       31.42      9.12 o 
  21   3  11       56.74       51.55     11.33 o 
  23   3  11      316.26      335.76     18.49 o 
 -26   4  11      484.12      469.94     28.07 o 
 -24   4  11      104.56      103.40     16.23 o 
 -22   4  11       27.48       -0.62     11.63 o 
 -20   4  11        4.59      -10.73      8.12 o 
 -18   4  11     3335.32     3389.23     46.76 o 
 -16   4  11       11.85       -3.78      6.29 o 
 -14   4  11     1763.30     1773.43     33.12 o 
 -12   4  11     1245.89     1268.35     19.58 o 
 -10   4  11       15.97       15.11      5.54 o 
  -8   4  11      372.90      351.11      9.66 o 
  -6   4  11        1.22       -3.71      5.35 o 
  -4   4  11       67.50       66.82      6.10 o 
  -2   4  11     1203.65     1176.18     18.63 o 
   0   4  11       63.67       69.33      5.78 o 
   2   4  11       76.20       97.89      5.86 o 
   4   4  11       74.12       78.47      5.71 o 
   6   4  11     3133.29     3045.54     34.35 o 
   8   4  11      698.84      657.44     12.93 o 
  10   4  11     1150.38     1115.27     17.53 o 
  12   4  11     2096.17     2102.22     28.59 o 
  14   4  11      432.18      447.94     13.13 o 
  16   4  11      456.84      523.39     16.49 o 
  18   4  11        9.06      -11.82     12.11 o 
  20   4  11      867.88      885.83     23.65 o 
 -23   5  11      114.55      168.54     19.08 o 
 -21   5  11      619.74      668.47     21.00 o 
 -19   5  11      629.44      592.60     19.20 o 
 -17   5  11        3.26       -6.01      8.82 o 
 -15   5  11     1949.86     1807.31     41.84 o 
 -13   5  11     1020.03      993.30     23.40 o 
 -11   5  11      704.65      728.77     20.62 o 
  -9   5  11      387.99      408.44     10.16 o 
  -7   5  11     1288.22     1239.23     17.62 o 
  -5   5  11     1624.55     1639.11     23.68 o 
  -3   5  11        0.24       -8.48      5.65 o 
  -1   5  11     3265.18     3276.23     39.32 o 
   1   5  11       93.42       88.27      6.80 o 
   3   5  11     5412.32     5376.59     60.05 o 
   5   5  11     1737.43     1786.51     23.18 o 
   7   5  11     1898.38     1955.01     26.54 o 
   9   5  11      463.73      470.13     11.94 o 
  11   5  11      367.49      410.56     13.13 o 
  13   5  11     1336.17     1433.41     27.68 o 
  15   5  11     1089.78     1170.48     28.00 o 
  17   5  11      400.85      402.26     20.24 o 
  19   5  11       62.08       47.12     17.13 o 
 -20   6  11       18.92       24.56     13.41 o 
 -18   6  11      104.48       90.62     11.11 o 
 -16   6  11      187.44      218.19     10.87 o 
 -14   6  11       14.32       15.83      9.56 o 
 -12   6  11      604.25      620.32     16.34 o 
 -10   6  11       13.25       -4.23      7.62 o 
  -8   6  11      132.45      138.31      8.28 o 
  -6   6  11     1160.67     1154.65     19.99 o 
  -4   6  11       97.29      106.44      7.60 o 
  -2   6  11     1475.50     1480.98     22.09 o 
   0   6  11      370.99      390.76     10.72 o 
   2   6  11       18.03       19.11      6.92 o 
   4   6  11      165.73      178.72     11.29 o 
   6   6  11      218.25      246.84     10.74 o 
   8   6  11      196.74      225.58     11.29 o 
  10   6  11       11.07       -2.54     14.99 o 
  12   6  11     1035.29     1063.40     33.54 o 
  14   6  11      730.58      750.31     28.78 o 
 -15   7  11      104.40      119.06     15.20 o 
 -13   7  11      658.27      625.64     24.75 o 
 -11   7  11      348.36      357.67     23.21 o 
  -9   7  11      339.20      387.00     15.50 o 
  -7   7  11        9.75       -0.41      7.95 o 
  -5   7  11       71.49       62.62      9.39 o 
  -3   7  11     5766.99     5785.42     83.51 o 
  -1   7  11      361.11      387.05     13.79 o 
   1   7  11       51.02       36.65      9.48 o 
   3   7  11      289.84      333.06     16.70 o 
   5   7  11     3806.88     3852.94     69.80 o 
   7   7  11      920.67      969.63     45.02 o 
   9   7  11       29.33       29.54     17.42 o 
 -28   0  12      118.46       77.97     15.15 o 
 -26   0  12      505.04      505.44     25.87 o 
 -24   0  12     1327.42     1415.74     52.33 o 
 -22   0  12       28.18       19.71     11.46 o 
 -20   0  12      267.40      312.10     13.99 o 
 -18   0  12      902.26      966.56     27.19 o 
 -16   0  12     3836.63     3757.82     73.40 o 
 -14   0  12       34.53       35.98      8.30 o 
 -12   0  12     1647.18     1573.77     33.25 o 
 -10   0  12      960.03      834.43     20.16 o 
  -8   0  12     1961.49     1794.21     36.73 o 
  -6   0  12     2684.32     2675.75     51.46 o 
  -4   0  12       69.81       73.94      8.07 o 
  -2   0  12      188.09      251.84     10.06 o 
   0   0  12     3958.54     3440.68     60.86 o 
   2   0  12       48.06       12.14      6.77 o 
   4   0  12     4119.09     3563.60     56.58 o 
   6   0  12     1837.00     1809.99     32.49 o 
   8   0  12      872.66      678.27     19.44 o 
  10   0  12      153.33      212.41     12.35 o 
  12   0  12        5.98       -0.71     10.33 o 
  14   0  12     1003.90      906.13     25.23 o 
  16   0  12      555.56      527.60     17.19 o 
  18   0  12      203.67      179.20     12.95 o 
  20   0  12       93.65       96.59     13.57 o 
  22   0  12      458.09      552.05     40.45 o 
  24   0  12     1395.46     1511.69     55.93 o 
 -29   1  12      138.83      216.40     15.33 o 
 -27   1  12      644.10      673.29     32.91 o 
 -25   1  12      235.18      215.46     18.64 o 
 -23   1  12       10.52        2.07      8.92 o 
 -21   1  12      360.45      319.49     10.46 o 
 -19   1  12      349.65      332.28      9.46 o 
 -17   1  12     3647.49     3780.03     54.91 o 
 -15   1  12     1774.28     1764.46     28.33 o 
 -13   1  12     1976.65     1832.61     36.94 o 
 -11   1  12     1037.14     1059.68     22.61 o 
  -9   1  12     4497.84     4360.47     72.98 o 
  -7   1  12     9173.47     9018.13    137.79 o 
  -5   1  12       12.55       -7.38      6.48 o 
  -3   1  12     1674.80     1475.56     20.71 o 
  -1   1  12       87.27       88.28      6.03 o 
   1   1  12      672.22      663.33     10.97 o 
   3   1  12      649.55      592.10     10.51 o 
   5   1  12      520.42      515.78     10.82 o 
   7   1  12       10.91       -2.23      5.67 o 
   9   1  12     1255.98     1241.98     18.47 o 
  11   1  12      238.25      241.15     10.79 o 
  13   1  12      103.97       92.66      7.13 o 
  15   1  12     1087.38     1188.01     19.57 o 
  17   1  12      215.61      224.67      9.31 o 
  19   1  12        1.35      -11.12      7.41 o 
  21   1  12      191.11      200.16     11.51 o 
  23   1  12       19.04       -1.26     10.89 o 
 -28   2  12       21.39       10.17     12.98 o 
 -26   2  12        2.24        8.67     11.60 o 
 -24   2  12       12.14       11.95     10.67 o 
 -22   2  12       15.40       31.10      7.96 o 
 -20   2  12      326.63      354.40     11.33 o 
 -18   2  12      213.10      207.95      8.69 o 
 -16   2  12     1484.69     1512.21     27.44 o 
 -14   2  12      150.24      159.20     10.60 o 
 -12   2  12      579.61      600.35     19.06 o 
 -10   2  12      354.68      369.45     12.27 o 
  -8   2  12      139.34      130.52      8.97 o 
  -6   2  12      112.06      119.02      8.10 o 
  -4   2  12      187.60      213.63      7.53 o 
  -2   2  12       13.55        7.98      4.87 o 
   0   2  12      294.69      226.79      6.75 o 
   2   2  12      397.03      416.55      9.92 o 
   4   2  12      197.87      146.88      7.21 o 
   6   2  12      182.93      171.93      7.02 o 
   8   2  12     1516.48     1429.11     21.31 o 
  10   2  12      277.36      249.77      8.38 o 
  12   2  12      442.55      386.38      9.92 o 
  14   2  12      159.08      150.36      8.58 o 
  16   2  12      256.42      214.02     10.44 o 
  18   2  12      873.63      954.42     20.54 o 
  20   2  12        3.09      -12.93      8.62 o 
  22   2  12      801.75      845.24     21.94 o 
 -27   3  12     2021.09     2172.23     64.69 o 
 -25   3  12      418.24      521.14     20.24 o 
 -23   3  12      685.49      726.98     23.41 o 
 -21   3  12       18.74       18.61     10.07 o 
 -19   3  12     3386.11     3117.16     45.25 o 
 -17   3  12     1887.32     1842.77     26.97 o 
 -15   3  12     3625.28     3806.87     57.30 o 
 -13   3  12      608.14      633.48     15.60 o 
 -11   3  12     8276.67     8022.32    119.91 o 
  -9   3  12    11063.16    10984.70    160.02 o 
  -7   3  12     2229.59     2209.64     33.81 o 
  -5   3  12     4012.09     4063.83     53.21 o 
  -3   3  12       28.46       24.93      5.25 o 
  -1   3  12     3250.83     3103.42     37.13 o 
   1   3  12     6194.43     6162.17     75.71 o 
   3   3  12     5102.81     5033.82     58.14 o 
   5   3  12      140.17      105.96      7.18 o 
   7   3  12      350.00      395.47      8.74 o 
   9   3  12     2464.58     2483.79     29.75 o 
  11   3  12      337.29      335.12     11.31 o 
  13   3  12        0.10      -10.34      6.90 o 
  15   3  12      567.15      664.12     15.51 o 
  17   3  12     1132.32     1271.42     26.03 o 
  19   3  12      603.77      603.49     19.90 o 
  21   3  12        5.95      -18.41     12.58 o 
 -24   4  12      588.35      616.59     27.63 o 
 -22   4  12     1061.20     1072.92     50.06 o 
 -20   4  12       71.31       45.81     11.24 o 
 -18   4  12        4.38        4.09      7.90 o 
 -16   4  12       89.88       95.46      7.09 o 
 -14   4  12      217.06      215.64      8.21 o 
 -12   4  12        8.52        0.17      7.21 o 
 -10   4  12        1.30       -7.67      5.11 o 
  -8   4  12      243.83      236.64      7.56 o 
  -6   4  12      692.24      674.51     16.98 o 
  -4   4  12      208.40      192.00      7.56 o 
  -2   4  12      870.48      870.46     17.77 o 
   0   4  12     4554.64     4619.28     57.53 o 
   2   4  12       17.74        8.26      5.75 o 
   4   4  12      138.42      142.89      6.38 o 
   6   4  12      403.18      372.00      9.35 o 
   8   4  12       67.49       68.78      6.54 o 
  10   4  12        3.58       -0.39      6.52 o 
  12   4  12      137.98      122.58      8.90 o 
  14   4  12      633.35      598.41     17.18 o 
  16   4  12      414.91      449.58     16.34 o 
  18   4  12      678.40      789.49     24.72 o 
 -23   5  12      703.79      823.48     29.46 o 
 -21   5  12        0.03       -3.87     12.25 o 
 -19   5  12     1177.16     1223.17     42.56 o 
 -17   5  12     1501.14     1436.07     40.57 o 
 -15   5  12       70.16       87.56      9.83 o 
 -13   5  12      336.84      268.70      9.86 o 
 -11   5  12      958.03      859.20     21.65 o 
  -9   5  12     1302.56     1239.75     25.80 o 
  -7   5  12     3591.19     3480.64     55.81 o 
  -5   5  12      325.69      317.42     11.14 o 
  -3   5  12      163.53      158.34      7.92 o 
  -1   5  12     2694.76     2668.97     38.08 o 
   1   5  12     2645.25     2587.57     33.12 o 
   3   5  12     1218.90     1190.63     18.26 o 
   5   5  12       97.67       93.67      7.32 o 
   7   5  12      574.09      583.23     13.18 o 
   9   5  12       45.36       65.93      8.02 o 
  11   5  12      632.46      697.55     18.56 o 
  13   5  12       98.98      149.00     12.62 o 
  15   5  12      435.41      425.03     18.52 o 
  17   5  12      482.11      535.54     27.34 o 
 -18   6  12     1284.42     1257.18     37.19 o 
 -16   6  12     1793.18     1813.73     39.82 o 
 -14   6  12       20.79       11.02     10.34 o 
 -12   6  12      480.94      480.02     17.23 o 
 -10   6  12     1268.07     1239.81     34.18 o 
  -8   6  12      656.17      613.30     15.98 o 
  -6   6  12      275.01      272.60     11.06 o 
  -4   6  12      546.45      534.04     14.57 o 
  -2   6  12      294.65      310.34     10.94 o 
   0   6  12       21.27       10.45      6.91 o 
   2   6  12     1825.30     1851.13     30.25 o 
   4   6  12      508.43      517.09     14.19 o 
   6   6  12        0.84      -11.30      8.70 o 
   8   6  12     1130.22     1184.27     27.54 o 
  10   6  12      996.00     1020.06     27.81 o 
  12   6  12      316.38      356.89     19.05 o 
 -11   7  12       12.67       24.93     13.45 o 
  -9   7  12       52.37       71.53     10.69 o 
  -7   7  12      510.37      467.88     16.66 o 
  -5   7  12        2.48      -12.18     10.01 o 
  -3   7  12      454.24      469.62     15.87 o 
  -1   7  12       14.08       11.93      9.37 o 
   1   7  12        6.47        3.65      9.49 o 
   3   7  12       95.26      100.13     11.30 o 
   5   7  12       24.83       25.03     11.85 o 
 -27   1  13        9.41       26.78     12.75 o 
 -25   1  13      986.15     1033.75     29.55 o 
 -23   1  13      393.89      406.70     15.83 o 
 -21   1  13     1290.86     1325.03     23.85 o 
 -19   1  13      155.86      214.52      9.13 o 
 -17   1  13     2054.14     1879.45     31.85 o 
 -15   1  13     2866.99     2594.30     41.47 o 
 -13   1  13     4715.77     4446.57     74.99 o 
 -11   1  13     1211.86     1099.96     23.88 o 
  -9   1  13       95.83       84.45     10.06 o 
  -7   1  13     4870.29     4624.64     77.33 o 
  -5   1  13     5595.51     5409.80     83.36 o 
  -3   1  13     3965.26     3828.57     51.59 o 
  -1   1  13      180.51      188.95      7.01 o 
   1   1  13      280.19      305.59      8.75 o 
   3   1  13     1307.40     1352.53     19.88 o 
   5   1  13     1731.34     1633.68     23.52 o 
   7   1  13       36.36       38.27      6.20 o 
   9   1  13      696.61      793.05     15.18 o 
  11   1  13     2420.65     2604.02     35.79 o 
  13   1  13     1286.45     1410.72     24.17 o 
  15   1  13        6.91        6.50      9.18 o 
  17   1  13     2049.66     2116.66     36.76 o 
  19   1  13     2291.69     2470.84     41.35 o 
  21   1  13     1600.43     1639.53     35.50 o 
 -26   2  13       49.87       34.49     12.42 o 
 -24   2  13      697.26      730.82     22.82 o 
 -22   2  13     1519.33     1505.74     33.80 o 
 -20   2  13      508.86      535.48     15.31 o 
 -18   2  13      435.97      455.55     14.95 o 
 -16   2  13      484.58      480.62     17.79 o 
 -14   2  13      242.18      273.91     12.42 o 
 -12   2  13      228.91      231.11     12.53 o 
 -10   2  13      235.00      236.85     10.42 o 
  -8   2  13       48.21       34.02      7.70 o 
  -6   2  13       22.19       17.76      8.11 o 
  -4   2  13     3258.55     3080.77     47.59 o 
  -2   2  13      628.32      585.23     12.11 o 
   0   2  13      464.89      410.14      9.83 o 
   2   2  13     2677.32     2410.98     32.07 o 
   4   2  13       25.28        7.35      5.71 o 
   6   2  13      121.15       88.82      7.31 o 
   8   2  13      334.56      277.56      9.06 o 
  10   2  13      236.52      225.22      9.44 o 
  12   2  13       24.07       27.25      8.50 o 
  14   2  13        1.03       -8.72      8.02 o 
  16   2  13       10.59      -13.09      8.73 o 
  18   2  13       65.31       53.53     11.19 o 
  20   2  13      302.55      329.84     18.40 o 
 -25   3  13      648.92      799.50     25.94 o 
 -23   3  13      737.74      768.38     35.93 o 
 -21   3  13      483.36      516.64     16.64 o 
 -19   3  13     1123.27     1189.44     28.11 o 
 -17   3  13        0.09      -11.71      8.52 o 
 -15   3  13     1540.55     1533.64     33.01 o 
 -13   3  13      129.33      113.70      9.04 o 
 -11   3  13      430.62      512.74     14.69 o 
  -9   3  13     1529.25     1627.79     29.55 o 
  -7   3  13      508.29      518.51     14.99 o 
  -5   3  13      941.21      913.44     18.79 o 
  -3   3  13       99.55      106.23      6.26 o 
  -1   3  13      406.62      375.29      9.36 o 
   1   3  13      354.64      350.39      9.35 o 
   3   3  13      530.42      489.26     12.37 o 
   5   3  13        6.94       -3.71      6.73 o 
   7   3  13      121.00       96.80      7.95 o 
   9   3  13      432.85      478.25     13.17 o 
  11   3  13      290.74      260.39      9.80 o 
  13   3  13        5.38        4.19      7.99 o 
  15   3  13        0.64      -12.55      8.86 o 
  17   3  13      137.10      156.19     14.17 o 
  19   3  13      416.24      425.41     21.55 o 
 -22   4  13        6.77        4.50     12.57 o 
 -20   4  13      630.66      656.39     22.02 o 
 -18   4  13      293.85      279.82     11.45 o 
 -16   4  13      204.51      250.99     11.03 o 
 -14   4  13     2496.45     2506.46     46.72 o 
 -12   4  13      619.18      579.39     17.87 o 
 -10   4  13      113.85       98.28      7.79 o 
  -8   4  13      218.62      216.36     10.73 o 
  -6   4  13     1317.18     1276.13     28.97 o 
  -4   4  13        2.20       -8.25      5.89 o 
  -2   4  13      357.46      358.86     10.24 o 
   0   4  13      104.71      111.49      7.36 o 
   2   4  13      291.81      267.60      9.53 o 
   4   4  13      467.51      457.83     12.39 o 
   6   4  13        1.32       -6.08      6.48 o 
   8   4  13      300.03      298.55     10.28 o 
  10   4  13      515.39      520.68     13.72 o 
  12   4  13      272.22      244.39     12.90 o 
  14   4  13      185.82      236.10     14.96 o 
  16   4  13      154.48      167.74     14.10 o 
 -19   5  13      716.91      645.09     21.00 o 
 -17   5  13      962.68      957.60     25.50 o 
 -15   5  13      922.28      849.35     20.77 o 
 -13   5  13     3754.61     3649.20     65.26 o 
 -11   5  13      461.51      444.56     13.53 o 
  -9   5  13      314.49      360.66     11.90 o 
  -7   5  13       16.90       17.63      6.73 o 
  -5   5  13       17.39       13.91      7.07 o 
  -3   5  13       60.85       80.55     10.10 o 
  -1   5  13      875.50      879.48     20.16 o 
   1   5  13       26.12       28.41      7.44 o 
   3   5  13      242.38      285.37     12.69 o 
   5   5  13      152.58      182.26     10.28 o 
   7   5  13      135.92      124.88      9.21 o 
   9   5  13      172.81      192.03     11.32 o 
  11   5  13     1075.82     1161.92     26.82 o 
  13   5  13       63.38       34.71     12.89 o 
 -16   6  13        0.20      -16.50     11.00 o 
 -14   6  13      224.99      263.37     16.02 o 
 -12   6  13      372.23      401.90     16.01 o 
 -10   6  13       24.14       10.81      9.82 o 
  -8   6  13        0.84       -9.83      9.28 o 
  -6   6  13      267.19      245.73     15.60 o 
  -4   6  13      296.62      288.63     12.63 o 
  -2   6  13      532.12      527.90     15.23 o 
   0   6  13        1.22        7.20      8.25 o 
   2   6  13       81.29       59.84      9.98 o 
   4   6  13      214.52      215.26     11.06 o 
   6   6  13      171.57      197.87     13.22 o 
   8   6  13        3.53        2.03     11.91 o 
 -26   0  14     1706.41     1818.35     54.30 o 
 -24   0  14        9.33       24.17     24.65 o 
 -22   0  14     1442.54     1592.26     46.07 o 
 -20   0  14     2779.53     2867.71     61.25 o 
 -18   0  14      236.70      236.26     13.19 o 
 -16   0  14      584.12      510.36     18.46 o 
 -14   0  14      317.17      314.48     13.66 o 
 -12   0  14      524.82      483.42     19.57 o 
 -10   0  14      120.30      141.56     11.45 o 
  -8   0  14     1045.61      900.99     27.93 o 
  -6   0  14     1849.07     1703.49     35.43 o 
  -4   0  14      263.00      240.31     11.42 o 
  -2   0  14     1233.36      982.80     29.05 o 
   0   0  14       26.69       18.71     10.32 o 
   2   0  14        0.79       -5.65      9.72 o 
   4   0  14     1262.38     1041.41     26.59 o 
   6   0  14     1252.25     1148.08     24.84 o 
   8   0  14      609.61      532.16     16.33 o 
  10   0  14      257.66      241.13     13.42 o 
  12   0  14       18.90        7.59     12.97 o 
  14   0  14     1754.71     1822.70     49.51 o 
  16   0  14      258.21      280.91     21.78 o 
  18   0  14       42.08       84.02     24.51 o 
 -25   1  14      107.81      120.77     22.01 o 
 -23   1  14      127.80      179.82     12.19 o 
 -21   1  14      134.06      159.85     11.12 o 
 -19   1  14      257.13      246.04     10.02 o 
 -17   1  14      351.45      347.95     11.88 o 
 -15   1  14        0.18      -10.90      7.57 o 
 -13   1  14      163.60      137.92      9.48 o 
 -11   1  14       54.98       23.24      7.75 o 
  -9   1  14       83.28       59.97     10.60 o 
  -7   1  14      632.44      584.53     17.69 o 
  -5   1  14      981.19      856.71     23.79 o 
  -3   1  14       27.64        3.57      6.22 o 
  -1   1  14        1.77        9.95      6.60 o 
   1   1  14     1190.71     1017.01     17.75 o 
   3   1  14     1022.52      974.55     19.33 o 
   5   1  14      737.42      717.58     14.42 o 
   7   1  14        5.03        7.92      7.20 o 
   9   1  14       37.46       53.02      7.57 o 
  11   1  14      232.39      256.10     10.97 o 
  13   1  14      275.74      271.93     12.75 o 
  15   1  14     1044.76     1177.39     27.05 o 
  17   1  14      778.78      792.88     27.92 o 
  19   1  14     1059.99     1125.17     57.50 o 
 -24   2  14        4.84       12.38     10.56 o 
 -22   2  14        0.11       19.37      8.41 o 
 -20   2  14      446.80      500.42     34.60 o 
 -18   2  14      992.43      992.86     27.10 o 
 -16   2  14      201.37      218.94     15.37 o 
 -14   2  14      277.65      239.24     14.46 o 
 -12   2  14       52.78       64.77     11.37 o 
 -10   2  14     1246.87     1225.94     26.81 o 
  -8   2  14     1310.26     1304.57     31.54 o 
  -6   2  14       26.02       11.84      8.70 o 
  -4   2  14       24.92       22.62      7.18 o 
  -2   2  14      144.61      123.05      7.86 o 
   0   2  14       13.91       17.45      6.82 o 
   2   2  14      186.25      188.19      8.48 o 
   4   2  14        0.84      -10.25      6.93 o 
   6   2  14       63.78       54.53      7.36 o 
   8   2  14      620.95      634.26     14.75 o 
  10   2  14        4.44       -7.71      7.64 o 
  12   2  14      893.81      869.25     19.92 o 
  14   2  14        4.52        1.06     11.97 o 
  16   2  14      243.68      230.08     17.94 o 
  18   2  14      151.85      195.49     15.68 o 
 -23   3  14        7.11        7.55     11.20 o 
 -21   3  14      597.52      548.16     18.53 o 
 -19   3  14      846.99      894.12     30.01 o 
 -17   3  14      706.35      738.06     28.49 o 
 -15   3  14       14.46        4.63     10.89 o 
 -13   3  14      178.54      165.93     11.98 o 
 -11   3  14     2751.83     2621.32     49.28 o 
  -9   3  14     1001.07      990.43     24.53 o 
  -7   3  14        5.16      -10.77      9.22 o 
  -5   3  14        3.03       12.18      7.58 o 
  -3   3  14     1477.73     1472.42     22.17 o 
  -1   3  14     1019.08     1042.60     18.81 o 
   1   3  14      329.26      287.77      9.68 o 
   3   3  14      149.01      190.16      9.64 o 
   5   3  14      692.24      830.59     19.71 o 
   7   3  14     2202.47     2263.78     32.87 o 
   9   3  14        0.33       -6.14      8.56 o 
  11   3  14     1053.87     1079.95     26.02 o 
  13   3  14     4389.97     4580.61     86.38 o 
  15   3  14     1522.04     1558.27     37.63 o 
  17   3  14       10.39       -7.92     11.74 o 
 -20   4  14      625.33      656.36     19.95 o 
 -18   4  14      468.48      505.39     21.96 o 
 -16   4  14      633.62      603.63     20.19 o 
 -14   4  14      219.63      239.70     14.33 o 
 -12   4  14        5.63        0.50     10.31 o 
 -10   4  14      108.97      139.36     15.37 o 
  -8   4  14       69.28       61.09     10.10 o 
  -6   4  14       75.14       87.09      8.07 o 
  -4   4  14      923.08      974.58     22.75 o 
  -2   4  14      800.49      741.38     19.69 o 
   0   4  14        0.54        7.35      6.77 o 
   2   4  14      124.69      123.40      8.65 o 
   4   4  14      199.66      155.92     14.82 o 
   6   4  14       11.46        7.53      7.88 o 
   8   4  14      138.06      132.11     10.93 o 
  10   4  14      182.82      164.72     12.35 o 
  12   4  14      754.22      736.96     19.66 o 
  14   4  14       22.81        6.82     12.37 o 
 -17   5  14       89.19       72.50     11.10 o 
 -15   5  14      103.14       75.02     10.26 o 
 -13   5  14     2404.42     2273.74     52.39 o 
 -11   5  14     1146.03     1158.59     28.07 o 
  -9   5  14      619.50      629.26     18.00 o 
  -7   5  14       21.76       13.30      7.76 o 
  -5   5  14      422.00      461.21     17.38 o 
  -3   5  14      741.55      749.87     21.20 o 
  -1   5  14      143.72      151.16     11.35 o 
   1   5  14      281.51      326.32     17.30 o 
   3   5  14      425.66      510.63     17.34 o 
   5   5  14     1249.82     1291.93     28.49 o 
   7   5  14       19.77       27.69      9.43 o 
   9   5  14      121.23      127.31     10.83 o 
  11   5  14      784.51      849.76     27.85 o 
 -10   6  14     1392.69     1342.29     35.02 o 
  -8   6  14        0.25      -15.02     10.01 o 
  -6   6  14     1597.65     1585.59     46.32 o 
  -4   6  14      302.71      334.66     15.28 o 
  -2   6  14      111.53      146.89     12.64 o 
   0   6  14       38.60       31.46     13.11 o 
   2   6  14      285.32      307.89     15.32 o 
   4   6  14      334.35      373.62     13.93 o 
 -23   1  15       10.26       16.81      9.69 o 
 -21   1  15        6.43       10.31      7.78 o 
 -19   1  15      532.27      517.74     27.43 o 
 -17   1  15      460.57      477.20     19.01 o 
 -15   1  15       99.12       85.20      9.21 o 
 -13   1  15      127.17      113.34      9.46 o 
 -11   1  15      581.71      590.93     16.93 o 
  -9   1  15     1274.10     1217.17     29.34 o 
  -7   1  15      311.51      371.67     14.92 o 
  -5   1  15        0.03        2.72      7.97 o 
  -3   1  15      364.86      348.67     10.77 o 
  -1   1  15      953.79      930.97     19.40 o 
   1   1  15      392.89      400.68     12.35 o 
   3   1  15        1.79      -11.56      7.91 o 
   5   1  15      918.33      861.48     17.77 o 
   7   1  15     2532.99     2520.11     38.38 o 
   9   1  15     1489.46     1439.04     26.92 o 
  11   1  15      405.93      451.28     18.42 o 
  13   1  15      177.49      148.62     16.91 o 
  15   1  15     1508.25     1493.61     41.70 o 
 -22   2  15        1.38       20.87     11.88 o 
 -20   2  15       24.43       24.88     14.63 o 
 -18   2  15      840.38      933.56     28.28 o 
 -16   2  15     1286.11     1281.80     31.46 o 
 -14   2  15        5.38      -14.02      9.68 o 
 -12   2  15       11.76        9.48     10.75 o 
 -10   2  15        0.36       -8.11     10.04 o 
  -8   2  15      278.43      302.65     16.89 o 
  -6   2  15       91.26       54.02     12.58 o 
  -4   2  15      150.33      160.33     13.88 o 
  -2   2  15      119.31      142.49      8.60 o 
   0   2  15      546.81      436.86     12.59 o 
   2   2  15      107.00      108.37      9.50 o 
   4   2  15      291.01      331.62     13.03 o 
   6   2  15      913.98      927.95     20.00 o 
   8   2  15     1304.91     1215.27     25.14 o 
  10   2  15      751.84      738.97     28.30 o 
  12   2  15       90.46      120.40     14.64 o 
  14   2  15      138.73      135.54     19.26 o 
 -21   3  15      277.56      335.32     17.65 o 
 -19   3  15        5.62      -24.15     17.07 o 
 -17   3  15       15.78        6.19     13.73 o 
 -15   3  15      116.57      123.95     16.89 o 
 -13   3  15        7.89       -6.51     11.68 o 
 -11   3  15      246.04      258.07     16.29 o 
  -9   3  15       13.04       14.81     11.58 o 
  -7   3  15      172.56      190.32     16.99 o 
  -5   3  15        0.16       -7.36     10.79 o 
  -3   3  15        4.81        7.13      8.08 o 
  -1   3  15        2.77       10.36      6.64 o 
   1   3  15        0.69        4.39      8.25 o 
   3   3  15      404.46      388.22     13.85 o 
   5   3  15      340.94      422.77     15.77 o 
   7   3  15      101.85       98.17     10.60 o 
   9   3  15      299.50      331.58     18.66 o 
  11   3  15      149.98      190.18     15.00 o 
  13   3  15      584.73      659.00     30.48 o 
 -18   4  15      315.87      325.33     24.70 o 
 -16   4  15       97.94      103.10     19.11 o 
 -14   4  15     1194.30     1310.49     41.58 o 
 -12   4  15      422.66      394.97     20.89 o 
 -10   4  15      469.58      528.99     22.20 o 
  -8   4  15       90.27       98.59     17.38 o 
  -6   4  15      318.12      357.24     15.45 o 
  -4   4  15        2.88        0.23      7.22 o 
  -2   4  15     1332.87     1271.13     32.11 o 
   0   4  15      457.32      485.90     15.33 o 
   2   4  15        7.88       10.71      9.13 o 
   4   4  15      175.12      178.02     12.83 o 
   6   4  15     1001.20      950.54     30.02 o 
   8   4  15     1361.75     1535.41     34.44 o 
  10   4  15      801.99      814.02     25.01 o 
 -13   5  15        2.87      -18.87     17.45 o 
 -11   5  15      242.88      299.37     17.37 o 
  -9   5  15       64.59       73.41     10.45 o 
  -7   5  15      149.80      157.17     12.72 o 
  -5   5  15        0.27       13.70      9.75 o 
  -3   5  15       14.38        6.78      9.64 o 
  -1   5  15      783.56      791.89     26.58 o 
   1   5  15     1249.72     1372.62     33.56 o 
   3   5  15      196.60      232.01     15.10 o 
   5   5  15       15.95        8.36     12.22 o 
 -20   0  16     2404.25     2502.77     65.09 o 
 -18   0  16      313.27      358.24     21.66 o 
 -16   0  16      407.37      419.01     24.04 o 
 -14   0  16      355.47      353.61     24.97 o 
 -12   0  16     1429.41     1417.37     77.50 o 
 -10   0  16        6.27      -24.57     16.38 o 
  -8   0  16      409.88      404.90     17.81 o 
  -6   0  16     2061.55     2191.18     78.42 o 
  -4   0  16      882.86      684.34     30.72 o 
  -2   0  16     1116.46     1047.49     44.05 o 
   0   0  16     1551.64     1643.36     46.03 o 
   2   0  16     2910.31     3045.75    113.58 o 
   4   0  16     4119.71     3938.13    122.62 o 
   6   0  16      255.34      226.52     19.46 o 
   8   0  16      171.40      235.85     21.94 o 
  10   0  16      652.13      599.25     33.95 o 
  12   0  16     7362.30     7684.29    271.58 o 
 -21   1  16       91.05      149.14     13.73 o 
 -19   1  16        0.01       -4.69     14.65 o 
 -17   1  16      437.50      477.61     21.15 o 
 -15   1  16      821.16      841.09     24.50 o 
 -13   1  16       93.62      111.64     12.01 o 
 -11   1  16       55.04       44.79     11.35 o 
  -9   1  16      166.82      188.67     16.97 o 
  -7   1  16     1217.29     1130.00     31.51 o 
  -5   1  16      365.61      424.25     16.58 o 
  -3   1  16        3.73      -10.45      6.97 o 
  -1   1  16        0.38       -7.60      8.00 o 
   1   1  16      282.45      263.72     14.09 o 
   3   1  16      150.45      147.22     10.90 o 
   5   1  16       86.52       35.03     11.61 o 
   7   1  16       31.99       23.01      9.67 o 
   9   1  16      416.90      448.07     17.15 o 
  11   1  16        4.56       -7.40     12.98 o 
  13   1  16       36.73       37.23     20.51 o 
 -20   2  16       12.08        1.63     17.93 o 
 -18   2  16      347.59      408.72     28.20 o 
 -16   2  16       99.20      125.80     20.91 o 
 -14   2  16      951.15      984.88     28.58 o 
 -12   2  16       26.89       33.53     12.79 o 
 -10   2  16      155.07      157.13     15.88 o 
  -8   2  16      195.88      192.85     19.03 o 
  -6   2  16      131.43      113.40     15.56 o 
  -4   2  16       48.06       50.02     14.80 o 
  -2   2  16      307.14      285.58     13.62 o 
   0   2  16     1125.13     1144.27     24.67 o 
   2   2  16     2026.90     1868.74     37.75 o 
   4   2  16      928.08      963.58     26.67 o 
   6   2  16     1168.29     1303.01     33.05 o 
   8   2  16      138.26      142.61     13.83 o 
  10   2  16      626.44      630.58     24.32 o 
  12   2  16      172.78      177.78     20.52 o 
 -17   3  16      479.89      488.07     25.67 o 
 -15   3  16      897.63     1011.50     39.12 o 
 -13   3  16     2552.07     2653.62     72.90 o 
 -11   3  16        1.08      -18.14     18.59 o 
  -9   3  16     1422.28     1453.39     53.45 o 
  -7   3  16       64.17       55.51     13.99 o 
  -5   3  16      849.32      926.22     33.20 o 
  -3   3  16      647.36      696.52     20.49 o 
  -1   3  16       34.47       32.78      8.44 o 
   1   3  16      692.00      663.57     18.95 o 
   3   3  16     1799.84     1810.24     38.14 o 
   5   3  16      303.07      330.62     17.94 o 
   7   3  16       11.52        2.37     14.32 o 
   9   3  16      392.12      412.76     21.13 o 
 -14   4  16      112.07      153.21     20.19 o 
 -12   4  16       71.90       48.47     17.73 o 
 -10   4  16       18.73       16.52     19.57 o 
  -8   4  16      435.14      427.87     97.57 o 
  -6   4  16      155.15      203.97     22.34 o 
  -4   4  16        0.81        4.48     10.39 o 
  -2   4  16      128.52      134.51     10.45 o 
   0   4  16      462.09      487.94     17.84 o 
   2   4  16      127.57      129.22     12.50 o 
   4   4  16       60.47       50.99     12.17 o 
   6   4  16       14.11       30.42     13.72 o 
 -17   1  17      357.64      383.76     26.80 o 
 -15   1  17       20.57       -2.12     10.78 o 
 -13   1  17      763.40      752.48     35.69 o 
 -11   1  17      521.22      456.92     21.54 o 
  -9   1  17      431.40      471.54     22.05 o 
  -7   1  17      143.15      167.29     17.04 o 
  -5   1  17       14.59        1.62      9.73 o 
  -3   1  17      390.09      379.47     14.65 o 
  -1   1  17      273.84      293.42     14.29 o 
   1   1  17        3.51       -3.89     12.04 o 
   3   1  17      174.15      177.24     12.96 o 
   5   1  17     1034.05     1066.13     28.96 o 
   7   1  17       41.94       29.25     13.96 o 
   9   1  17      164.13      201.27     19.12 o 
 -16   2  17      104.38      142.99     15.15 o 
 -14   2  17       82.80       80.09     13.80 o 
 -12   2  17      574.44      545.77     51.43 o 
 -10   2  17     1424.27     1571.90     47.12 o 
  -8   2  17       93.24       65.66     15.07 o 
  -6   2  17      419.23      351.89     21.47 o 
  -4   2  17     2127.63     2202.82     54.40 o 
  -2   2  17     2115.02     2172.97     42.11 o 
   0   2  17      638.25      699.10     22.24 o 
   2   2  17      525.64      609.72     23.15 o 
   4   2  17      374.17      358.83     19.01 o 
   6   2  17      527.96      519.35     29.06 o 
 -13   3  17       59.55       69.94     17.25 o 
 -11   3  17      240.81      291.26     59.92 o 
  -9   3  17      105.85      111.40     20.55 o 
  -7   3  17       70.14       73.70     26.69 o 
  -5   3  17        0.80      -26.85     17.90 o 
  -3   3  17      155.15      159.84     12.11 o 
  -1   3  17       81.75       83.67     10.34 o 
   1   3  17        0.29       -4.84     10.00 o 
   3   3  17       33.29       52.02     15.87 o 
  -8   0  18     1075.30     1013.29     61.92 o 
  -6   0  18     1133.03     1063.88     38.51 o 
  -4   0  18      152.26      227.70     24.91 o 
  -2   0  18     2999.67     3090.53    115.46 o 
   0   0  18     2459.37     2460.83     78.18 o 
   2   0  18     1217.42     1295.78     43.97 o 
   4   0  18      560.66      570.54     33.29 o 
 -11   1  18       26.37        3.23     12.31 o 
  -9   1  18       52.38       31.00     13.01 o 
  -7   1  18       81.60       91.46     14.51 o 
  -5   1  18       79.29       78.46     12.05 o 
  -3   1  18       30.98       37.91     12.65 o 
  -1   1  18       35.50       19.50     11.04 o 
   1   1  18     1223.13     1289.36     34.60 o 
   3   1  18      387.02      421.29     20.37 o 
  -8   2  18      378.51      366.37     21.86 o 
  -6   2  18        6.43      -11.11     14.73 o 
  -4   2  18      350.43      387.51     27.06 o 
  -2   2  18      224.63      216.92     18.64 o 
   0   2  18      834.90      845.56     26.87 o 
                                                 
